# Supplementary material for: The freetext matching algorithm: a computer program to extract diagnoses and causes of death from unstructured text in electronic health records
Source: BMC Med Inform Decis Mak. 2012 Aug 7;12:88. doi: 10.1186/1472-6947-12-88 (PMC3483188; doi:10.1186/1472-6947-12-88)
Supplement: Additional file 2 — Source code of Freetext Matching Algorithm. ZIP archive containing plain text files of Visual Basic modules in the Access database, and .CSV files (comma separated text files) containing the manually edited lookup tables. The table of Read/OXMIS terms is not included, but is contained in the Access database (Additional file 3). Program code is licensed under the GNU General Public License Version 3. [file 1472-6947-12-88-S2.zip › synonym.bas]

Attribute VB_Name = "synonym"
Option Compare Database
Option Explicit

' Priority codes:
' 5 = exact match (both ways) e.g. chronic obstructive pulmonary disease = copd;
' 4 = almost exact match (both ways) e.g. cancer = malignant neoplasm;
' 3 = moderate match (s1 is ) e.g. b pne = bronchopneumonia;
'     e.g. carcinoma (is a type of) = malignant neoplasm;
' 2 = non-standard abbreviation or distorted form; possible one-way match (s2 wider than s1)
'     e.g. rsi = repetitive strain injury;
' 1 = loosely associated (s2 wider than s1) e.g. foot (is a part of) = lower limb;
' -100 = opposite.

' If a priority 4 or 5 term is being added, it is added both ways automatically.
' For lower priority terms, there is the option of adding the match both ways
Const maxsynonym = 2000
Dim s_used As Long

' for get_search_summary - searching on s1
Dim s1_sorted(maxsynonym) As String
Dim s1_result(maxsynonym) As String ' priority and numwords, used for get_search_summary
Dim s1_s2(maxsynonym) As String ' not sorted

' for trylink2 - searching on s2 (Read Term fragment)
Dim s2_sorted(maxsynonym) As String ' first sort order
Dim s2_s2num(maxsynonym) As Long ' 2nd sort desc
Dim s2_s1num(maxsynonym) As Long ' 3rd sort desc
Dim s2_priority(maxsynonym) As String ' 4th sort desc
Dim s2_s1(maxsynonym) As String ' not sorted

Sub infile()
' Inputs everything from filenumber 1
Dim b As Long: b = 0
' s1 arrays
Do
    b = b + 1
    Input #1, s1_sorted(b), s1_result(b), s1_s2(b)
Loop Until s1_sorted(b) = "___NEXT___"
s_used = b - 1: b = 0
' s2 arrays
Do
    b = b + 1
    Input #1, s2_sorted(b), s2_s2num(b), s2_s1num(b), s2_priority(b), s2_s1(b)
Loop Until s2_sorted(b) = "___NEXT___"
End Sub

Sub outfile()
' Outputs arrays to filenumber 1
Dim b As Long
' s1 arrays
For b = 1 To s_used
    Write #1, s1_sorted(b), s1_result(b), s1_s2(b)
Next
Write #1, "___NEXT___", s1_result(b), s1_s2(b)
' s2 arrays
For b = 1 To s_used
    Write #1, s2_sorted(b), s2_s2num(b), s2_s1num(b), s2_priority(b), s2_s1(b)
Next
Write #1, "___NEXT___", s2_s2num(b), s2_s1num(b), s2_priority(b), s2_s1(b)
End Sub

Sub init()
' initialises synonym arrays
Dim r As Recordset, a As Long
Set r = CurrentDb.OpenRecordset("SELECT * FROM synonym " & _
    " ORDER BY s2 ASC, s2_num DESC, s1_num DESC, priority DESC ;")
r.MoveFirst: a = 1
Do
    s2_sorted(a) = r!s2
    s2_s2num(a) = r!s2_num
    s2_s1num(a) = r!s1_num
    s2_s1(a) = r!s1
    s2_priority(a) = r!priority
    a = a + 1
    r.MoveNext
Loop Until r.EOF
Set r = CurrentDb.OpenRecordset("SELECT * FROM synonym " & _
    " ORDER BY s1 ASC, priority DESC ;")
r.MoveFirst: a = 1
Do
    s1_sorted(a) = r!s1
    s1_result(a) = r!priority & " " & r!s1_num
    s1_s2(a) = r!s2
    a = a + 1
    r.MoveNext
Loop Until r.EOF
s_used = a - 1

End Sub


Sub del(ByVal s1 As String, ByVal s2 As String)
' deletes entry
Dim swap As String
CurrentDb.Execute "DELETE synonym.* FROM synonym WHERE synonym.s1 Like '" & Trim(s1) & _
    "' And synonym.s2 Like '" & Trim(s2) & "';"
CurrentDb.Execute "DELETE synonym.* FROM synonym WHERE synonym.s1 Like '" & Trim(s2) & _
    "' And synonym.s2 Like '" & Trim(s1) & "';"
End Sub

Sub add(ByVal s1 As String, ByVal s2 As String, Optional priority As Long, _
    Optional bothways As Boolean)
'adds a term to the synonym list
'updates priority if term already exists
' s1 and s2 are combined primary key - therefore there cannot be any duplicates
s1 = Trim(s1): s2 = Trim(s2)
If priority > 3 Then bothways = True
Dim swap As String
swap = "SELECT synonym.* FROM synonym WHERE synonym.s1 Like '" & s1 & _
    "' And synonym.s2 Like '" & s2 & "';"
Dim r As Recordset
Set r = CurrentDb.OpenRecordset(swap)
If r.EOF Then
    If priority = 0 Then priority = 1
    swap = "INSERT INTO synonym (s1_num,s2_num,s1,s2,priority,[date]) VALUES (" & _
        strfunc.numwords(s1) & "," & strfunc.numwords(s2) & ",'" & _
        LCase(s1) & "','" & LCase(s2) & "'," & priority & ",#" & Format(Now, "d mmm yyyy") & "#);"
    CurrentDb.Execute (swap)
Else
    r.MoveFirst
    r.Edit
    r!priority = priority
    r!date = Now
    r.Update
End If

If bothways Then ' try to add reverse version as well
    swap = "SELECT synonym.* FROM synonym WHERE synonym.s1 Like '" & s2 & _
        "' And synonym.s2 Like '" & s1 & "';"
    Set r = CurrentDb.OpenRecordset(swap)
    If r.EOF Then
        If priority = 0 Then priority = 1
        swap = "INSERT INTO synonym (s1_num,s2_num,s1,s2,priority,[date]) VALUES (" & _
            strfunc.numwords(s2) & "," & strfunc.numwords(s1) & ",'" & _
            LCase(s2) & "','" & LCase(s1) & "'," & priority & ",#" & Format(Now, "d mmm yyyy") & "#);"
        CurrentDb.Execute (swap)
    Else
        r.MoveFirst
        r.Edit
        r!priority = priority
        r!date = Now
        r.Update
    End If
End If

' add term without ignorable words, priority 1.
wordlist.init_ignore
s1 = remove_ignorable(s1, False)
swap = "SELECT synonym.* FROM synonym WHERE synonym.s1 Like '" & s1 & _
    "' And synonym.s2 Like '" & s2 & "';"
Set r = CurrentDb.OpenRecordset(swap)
If r.EOF Then
    If priority = 0 Then priority = 1
    swap = "INSERT INTO synonym (s1_num,s2_num,s1,s2,priority,[date]) VALUES (" & _
        strfunc.numwords(s1) & "," & strfunc.numwords(s2) & ",'" & _
        LCase(s1) & "','" & LCase(s2) & "',1,#" & Format(Now, "d mmm yyyy") & "#);"
    CurrentDb.Execute (swap)
End If

End Sub

Sub add_with_acronym(ByVal s1 As String, ByVal s2 As String, Optional priority As Long, _
    Optional bothways As Boolean)
s1 = Trim(s1): s2 = Trim(s2)
Call add(s1, s2, priority, bothways)
If priority < 4 Then Exit Sub
Dim s3 As String, b As Long
' automatically add spaced-out version of acronym (e.g. mi would also add m i)
If strfunc.is_acronym(s1, s2) And strfunc.numwords(s2) = Len(s1) Then
    s3 = ""
    For b = 1 To Len(s1)
        s3 = s3 & Mid(s1, b, 1) & " "
    Next
    s3 = Trim(s3)
    Call add(s3, s2, priority, bothways)
End If
If strfunc.is_acronym(s2, s1) And strfunc.numwords(s1) = Len(s2) Then
    s3 = ""
    For b = 1 To Len(s2)
        s3 = s3 & Mid(s2, b, 1) & " "
    Next
    s3 = Trim(s3)
    Call add(s3, s1, priority, bothways)
End If
End Sub

Function get_search_summary(instring As String) As String
' new version - requires arrays
'Call init ' for testing
Dim top As Long, bot As Long, trial As Long
top = 1: bot = s_used
Do
    trial = Int((top + bot) / 2)
    If s1_sorted(trial) > instring Then
        bot = trial - 1
    ElseIf s1_sorted(trial) < instring Then
        top = trial + 1
    ElseIf s1_sorted(trial) = instring Then
        top = trial: bot = trial
    End If
Loop Until bot - top < 2
If s1_sorted(top) = instring Then get_search_summary = "CLIN " & s1_result(top)
If s1_sorted(bot) = instring Then get_search_summary = "CLIN " & s1_result(bot)
End Function

Function trylink_2(ByVal read_term_segment As String, pd_start As Long, pd_fin As Long, _
    cur_true As Boolean) As String
' NEW VERSION
' tries to match a Read term segment to pd (between pd_start and pd_fin)
' starts from the beginning of the Read term segment; tries to match the whole of pd between
' pd_start and pd_fin, then tries to get the largest possible match. If not possible, tries smaller
' segments of the Read term but always starting from the beginning.
' OUTPUT: priority  position_within_pd_start  position_within_pd_fin  read_fin  (space separated)
' MODIFIED 11 Dec 2005 to give an output with priority 6 if read_term_segment = pdstring
Dim a As Long, b As Long, c As Long, pdstring As String, match_start As Long, match_fin As Long
pdstring = pd.part_nopunc(pd_start, pd_fin)

For a = numwords(read_term_segment) To 1 Step -1
    read_term_segment = strfunc.words(read_term_segment, 1, a)
    ' first try for an exact match
    If InStr(1, pdstring, read_term_segment) Then
        c = 0
        Do ' find exact position of match
            c = c + 1
        Loop Until strfunc.words(pdstring, c, a) = read_term_segment Or c > 1 + pd_fin - pd_start
        If c <= pd_fin - pd_start + 1 Then ' match found
            If (pd.Attr(pd_start) = "negative" And cur_true = False) Or _
                (pd.Attr(pd_start) <> "negative" And cur_true = True) Then
                match_start = c ' start position in pd (relative to pd_start)
                match_fin = c + a - 1 ' finish position in pd, relative to pd_start
                trylink_2 = "6 " & match_start & " " & match_fin & " " & a
                Exit Function
            End If
        End If
    End If
    
    b = s2_pos(read_term_segment) ' search for s2 match
    
    If b > 0 Then
        Do ' loop through all the matches, selecting the best one
            If InStr(1, pdstring, s2_s1(b)) Then ' it might match up; need to double check
                c = 0
                Do ' find exact position of match
                    c = c + 1
                Loop Until strfunc.words(pdstring, c, s2_s1num(b)) = s2_s1(b) Or c > 1 + pd_fin - pd_start
                If c <= pd_fin - pd_start + 1 Then ' match found
                    If (pd.Attr(pd_start) = "negative" And cur_true = False) Or _
                        (pd.Attr(pd_start) <> "negative" And cur_true = True) Then
                        match_start = c ' start position in pd (relative to pd_start)
                        match_fin = c + s2_s1num(b) - 1 ' finish position in pd, relative to pd_start
                        trylink_2 = s2_priority(b) & " " & match_start & " " & match_fin & " " & s2_s2num(b)
                        Exit Function
                    End If
                End If
            End If
            b = b + 1 ' advancing to next link in synonym table
        Loop Until s2_sorted(b) <> read_term_segment
    End If
Next
End Function

Function s2_pos(s2_text As String) As Long
' Call init ' returns the first position of s2 text in s2 sorted list
Dim top As Long, bot As Long, trial As Long
top = 1: bot = s_used
Do
    trial = Int((top + bot) / 2)
    If s2_sorted(trial) > s2_text Then
        bot = trial - 1
    ElseIf s2_sorted(trial) < s2_text Then
        top = trial + 1
    ElseIf s2_sorted(trial) = s2_text Then
        bot = trial
    End If
Loop Until bot - top < 2

If top > bot Then Exit Function
For trial = top To bot
    If s2_sorted(trial) = s2_text And s2_sorted(trial - 1) <> s2_text Then
        s2_pos = trial:  Exit Function  ' top of list of s2 matches
    End If
Next
End Function

Function s1_pos(s1_text As String) As Long
' returns the first position of s1 text in s1 sorted list
Dim top As Long, bot As Long, trial As Long
top = 1: bot = s_used
Do
    trial = Int((top + bot) / 2)
    If s1_sorted(trial) > s1_text Then
        bot = trial - 1
    ElseIf s1_sorted(trial) < s1_text Then
        top = trial + 1
    ElseIf s1_sorted(trial) = s1_text Then
        bot = trial
    End If
Loop Until bot - top < 2

If top > bot Then Exit Function
For trial = top To bot
    If s1_sorted(trial) = s1_text And s1_sorted(trial - 1) <> s1_text Then
        s1_pos = trial:  Exit Function  ' top of list of s1 matches
    End If
Next
End Function

Function s2(s1_pos As Long) As String
s2 = s1_s2(s1_pos)
End Function

Function s1(s1_pos As Long) As String
s1 = s1_sorted(s1_pos)
End Function

Function s1_priority(s1_pos As Long) As Long
s1_priority = Val(dissect2(s1_result(s1_pos), , 1))
End Function
