# Supplementary material for: The freetext matching algorithm: a computer program to extract diagnoses and causes of death from unstructured text in electronic health records
Source: BMC Med Inform Decis Mak. 2012 Aug 7;12:88. doi: 10.1186/1472-6947-12-88 (PMC3483188; doi:10.1186/1472-6947-12-88)
Supplement: Additional file 2 — Source code of Freetext Matching Algorithm. ZIP archive containing plain text files of Visual Basic modules in the Access database, and .CSV files (comma separated text files) containing the manually edited lookup tables. The table of Read/OXMIS terms is not included, but is contained in the Access database (Additional file 3). Program code is licensed under the GNU General Public License Version 3. [file 1472-6947-12-88-S2.zip › synonym.txt]

s1_num	s1	s2	priority	s2_num	date
1	1	one	4	1
2	1 st	first	5	1	7/7/2005 00:00:00
1	2	two	5	1	6/7/2005 00:00:00
2	2 nd	second	5	1	7/7/2005 09:07:14
2	2 ndary	secondary	2	1	30/1/2006 00:00:00
3	2 ndary to	due to	2	2	30/1/2006 00:00:00
3	2 ndary to	secondary to	3	2	30/1/2006 15:17:56
2	2 ndry	secondary	4	1
2	2 prev	previous multiple	3	2	5/7/2005 00:00:00
2	2 previous	previous multiple	3	2	5/7/2005 00:00:00
1	3	three	5	1	6/7/2005 00:00:00
2	3 prev	previous multiple	3	2	5/7/2005 00:00:00
2	3 previous	previous multiple	3	2	5/7/2005 00:00:00
2	3 rd	third	5	1	7/7/2005 00:00:00
1	4	four	5	1	6/7/2005 00:00:00
2	4 prev	previous multiple	3	2	5/7/2005 00:00:00
2	4 previous	previous multiple	3	2	5/7/2005 00:00:00
3	a / n	antenatal	5	1
3	a a a	abdominal aortic aneurysm	4	3
3	a and e	a and e department	5	4	13/7/2005 00:00:00
3	a and e	a e	3	2	5/7/2005 00:00:00
3	a and e	accident and emergency	5	3	5/7/2005 00:00:00
3	a and e	accident emergency	5	2	5/7/2005 00:00:00
3	a and e	casualty	5	1	13/7/2005 12:21:57
3	a and e	emergency	5	1	5/7/2005 00:00:00
4	a and e department	a and e	5	3	13/7/2005 00:00:00
4	a and e department	accident and emergency	5	3	13/7/2005 00:00:00
4	a and e department	casualty	5	1	13/7/2005 00:00:00
4	a and e department	emergency department	4	2	13/7/2005 00:00:00
3	a d h	anti diuretic hormone	4	3
4	a d v a	animal drawn vehicle accident	4	4
2	a e	a and e	1	3	13/7/2005 12:32:03
2	a e	a and e department	1	4	13/7/2005 00:00:00
2	a e	casualty	1	1	13/7/2005 00:00:00
2	a e	emergency	2	1	5/7/2005 00:00:00
3	a e admission	emergency hospital admission	3	3	5/7/2005 00:00:00
2	a f	atrial fibrillation	3	2
2	a fib	atrial fibrillation	3	2
4	a i d s	acquired immune deficiency syndrome	5	4
4	a r d s	adult respiratory distress syndrome	5	4
3	a r f	acute renal failure	4	3
3	a s d	atrial septal defect	5	3
1	aaa	abdominal aortic aneurysm	4	3
1	aau	hospital	1	1	2/2/2006 00:00:00
1	abd	abdomen	2	1
1	abd	abdominal	5	1	6/7/2005 00:00:00
1	abdo	abdomen	3	1
1	abdo	abdominal	3	1
1	abdomen	abdominal	5	1
1	abdominal	abd	5	1	6/7/2005 00:00:00
1	abdominal	abdomen	5	1
2	abdominal aneurysm	abdominal aortic aneurysm	2	3
3	abdominal aortic aneurysm	a a a	4	3
3	abdominal aortic aneurysm	aaa	4	1
1	abdonimal	abdominal	3	1	12/7/2005 00:00:00
1	abn	abnormal	4	1
1	abnorm	abnormal	4	1
1	abnormal	abn	4	1
1	abnormal	abnorm	4	1
1	abnormal	abnormality	5	1	6/7/2005 00:00:00
1	abnormality	abnormal	5	1	6/7/2005 00:00:00
1	absent	lack of	3	2
1	absent	no	4	1
1	absent	not	4	1
3	ac m I	acute myocardial infarction	3	3
1	acc	accident	4	1
1	accid	accident	4	1
1	accident	acc	4	1
1	accident	accid	4	1
3	accident and emergency	a and e	5	3	5/7/2005 00:00:00
3	accident and emergency	a and e department	5	4	13/7/2005 00:00:00
2	accident emergency	a and e	5	3	5/7/2005 00:00:00
2	accident emergency	a and e department	1	4	13/7/2005 00:00:00
2	accident emergency	casualty	5	1	5/7/2005 10:36:48
1	accom	accommodation	5	1
1	accommodation	accom	5	1
1	acmi	acute myocardial infarction	4	3
4	acquired immune deficiency syndrome	a i d s	5	4
4	acquired immune deficiency syndrome	aids	5	1
3	acute admissions unit	hospital	1	1	2/2/2006 00:00:00
3	acute myocardial infarction	acmi	4	1
3	acute renal failure	a r f	4	3
3	acute renal failure	arf	4	1
1	addmission	admission	1	1	23/1/2006 00:00:00
1	adenocarcinoma	malignant neoplasm	2	2
1	adh	anti diuretic hormone	4	3
1	admisn	admission	5	1
1	admission	admisn	5	1
1	admission	admissions	5	1	5/7/2005 00:00:00
1	admission	admit	5	1	4/7/2005 00:00:00
1	admission	admitted	5	1	4/7/2005 00:00:00
1	admissions	admission	5	1	5/7/2005 00:00:00
1	admit	admission	2	1	8/1/2006 20:26:03
1	admit	admitted	5	1
1	admitted	admission	5	1	4/7/2005 00:00:00
1	admitted	admit	5	1
1	admitted	admtd	4	1
1	admitted	hospital admission	2	2	5/7/2005 00:00:00
2	admitted hosp	hospital admission	1	2	2/2/2006 00:00:00
3	admitted to hosp	hospital admission	2	2	2/2/2006 00:00:00
1	admtd	admitted	4	1
4	adult respiratory distress syndrome	a r d s	5	4
4	adult respiratory distress syndrome	ards	5	1
1	adva	animal drawn vehicle accident	4	4
1	af	atrial fibrillation	3	2
1	after	following	5	1
2	against malaria	malaria prophylaxis	2	2	14/7/2005 00:00:00
1	aids	acquired immune deficiency syndrome	5	4
1	aircr	aircraft	4	1
1	aircraft	aircr	4	1
3	alcoholic liver disease	alcoholic liver damage	2	3	30/1/2006 00:00:00
1	allergic	allergy	5	1	27/10/2005 18:33:48
1	allergy	allergic	5	1	27/10/2005 18:33:48
1	alzheimer	alzheimer disease	3	2	27/10/2005 00:00:00
1	amd	senile macular degeneration	3	3
1	anim	animal	4	1
1	animal	anim	4	1
4	animal drawn vehicle accident	a d v a	4	4
4	animal drawn vehicle accident	adva	4	1
1	ankle	ankle joint	5	2
1	ankle	lower limb	1	2
2	ankle joint	ankle	5	1
1	antenatal	a / n	5	3
3	anti diuretic hormone	a d h	4	3
3	anti diuretic hormone	adh	4	1
1	antig	antigen	5	1	30/10/2005 00:00:00
1	antigen	antig	5	1	30/10/2005 00:00:00
1	anxiety	anxious	5	1
1	anxious	anxiety	5	1
2	aortic dissection	dissecting aortic aneurysm	5	3
2	apnoeic attack	neonatal apnoeic attack	2	3
1	appointment	appt	4	1	5/7/2005 00:00:00
1	appt	appointment	4	1	5/7/2005 00:00:00
1	ards	adult respiratory distress syndrome	5	4
1	arf	acute renal failure	4	3
1	arm	upper limb	1	2
1	armd	senile macular degeneration	3	3
1	arrhyth	arrhythmia	3	1
1	arthritis	degenerative joint disease	3	3	2/11/2005 00:00:00
1	asd	atrial septal defect	5	3
1	ashtma	asthma	2	1	30/1/2006 00:00:00
1	asthmatic	asthma	3	1	13/7/2005 00:00:00
1	athlete	competitive athlete	3	2	6/7/2005 00:00:00
3	atrial septal defect	a s d	5	3
3	atrial septal defect	asd	5	1
1	attack	attacks	5	1	12/7/2005 00:00:00
1	attacks	attack	5	1	12/7/2005 00:00:00
1	attempt	attempted	5	1	27/10/2005 00:00:00
1	attempted	attempt	5	1	27/10/2005 00:00:00
1	attendance	attender	4	1	5/7/2005 00:00:00
1	attender	attendance	4	1	5/7/2005 00:00:00
1	attender	attends	5	1	4/7/2005 00:00:00
1	attends	attender	5	1	4/7/2005 00:00:00
2	aware of	knows	5	1	6/7/2005 00:00:00
3	b c c	basal cell carcinoma	4	3
3	b c g	b c g	5	3	7/7/2005 09:06:38
3	b c g	bcg	5	1	7/7/2005 00:00:00
3	b o o	bladder outflow obstruction	4	3
3	b p h	bengn prostatic hypertrophy	4	3
3	b p h	benign prostatic hypertrophy	4	3	11/8/2005 00:00:00
2	b pne	bronchopneumonia	2	1
2	b pneu	bronchopneumonia	2	1
2	b s	body surface	3	2
3	basal cell carcinoma	b c c	4	3
3	basal cell carcinoma	bcc	4	1
1	bcc	basal cell carcinoma	4	3
1	bcg	b c g	5	3	7/7/2005 00:00:00
1	bcg	tuberculosis vaccination	5	2	7/7/2005 00:00:00
3	been a e	casualty self referral	1	3	13/7/2005 00:00:00
2	been hosp	recently in hospital	1	3	30/1/2006 00:00:00
2	been hospital	recently in hospital	1	3	30/1/2006 00:00:00
2	been in	inpatient	2	1	8/1/2006 00:00:00
3	been in hosp	recently in hospital	2	3	30/1/2006 00:00:00
3	been in hospital	recently in hospital	2	3	30/1/2006 00:00:00
5	been to a and e	casualty self referral	4	3	13/7/2005 00:00:00
1	behav	behaviour	4	1
1	behaviour	behav	4	1
3	bengn prostatic hypertrophy	b p h	4	3
1	benifit	benefit	2	1	30/1/2006 00:00:00
3	benign prostatic hypertrophy	b p h	4	3	11/8/2005 00:00:00
3	benign prostatic hypertrophy	bph	4	1	11/8/2005 00:00:00
1	bicycle	pedal cycle	5	2
2	big toe	great toe	5	2
2	big toe	toe	1	1
3	bladder outflow obstruction	b o o	4	3
3	bladder outflow obstruction	boo	4	1
1	bleed	bleeding	5	1	11/7/2005 00:00:00
1	bleed	haemorrhage	4	1
1	bleeding	bleed	5	1	11/7/2005 00:00:00
1	bleeding	haemorrhage	4	1
3	bleeding p v	bleeding vaginal	4	2
2	bleeding pv	bleeding vaginal	4	2
2	bleeding vaginal	bleeding p v	4	3
2	bleeding vaginal	bleeding pv	4	2
2	bleeding vaginal	bpv	3	1
2	body lice	pediculus corporis	3	2
2	body surface	bs	4	1
1	boo	bladder outflow obstruction	4	3
2	borderline smear	cerv smear borderline changes	3	4	13/7/2005 00:00:00
1	bowel	colon	3	1
1	bp	blood pressure	2	2	30/1/2006 00:00:00
1	bph	benign prostatic hypertrophy	4	3	11/8/2005 00:00:00
1	bpv	bleeding vaginal	3	2
2	brainstem cva	brainstem infarction	5	2
2	brainstem infarction	brainstem cva	5	2
2	breast feeding	performs breast feeding	3	3	13/7/2005 00:00:00
1	breastfeeding	breast feeding	3	2	13/7/2005 00:00:00
1	breastfeeding	performs breast feeding	3	3	13/7/2005 00:00:00
1	breastfeeds	performs breast feeding	3	3	27/10/2005 00:00:00
1	breathless	breathlessness	4	1	11/7/2005 00:00:00
1	breathless	dyspnoea	5	1	11/7/2005 00:00:00
1	breathless	sob	4	1	11/7/2005 00:00:00
1	breathlessness	breathless	4	1	11/7/2005 00:00:00
1	breathlessness	dyspnoea	5	1	11/7/2005 00:00:00
1	breathlessness	sob	4	1	11/7/2005 00:00:00
1	broke	fracture	2	1	24/11/2005 00:00:00
1	broken	fractured	3	1	10/1/2006 00:00:00
1	bronchial	bronchus	5	1
1	bronchiecta	bronchiectasis	3	1
2	broncho pneumonia	bronchopneumonia	5	1
1	bronchonpneumonia	bronchopneumonia	2	1	30/1/2006 00:00:00
1	bronchopneumonia	broncho pneumonia	5	2
1	bronchus	bronchial	5	1
1	brst	breast	2	1
1	bs	body surface	4	2
2	bs normal	bowel sounds normal	1	3	30/1/2006 00:00:00
2	c 3	third cervical	5	2	30/10/2005 00:00:00
2	c 4	fourth cervical	5	2	30/10/2005 00:00:00
2	c 5	fifth cervical	5	2	30/10/2005 00:00:00
2	c 6	sixth cervical	5	2	30/10/2005 00:00:00
2	c 7	seventh cervical	5	2	30/10/2005 00:00:00
3	c c f	congestive cardiac failure	5	3
3	c n s	central nervous system	4	3
4	c o a d	chronic obstructive airways disease	5	4
4	c o a d	chronic obstructive pulmonary disease	5	4
4	c o p d	chronic obstructive pulmonary disease	5	4
3	c p n	community psychiatric nurse	5	3
3	c r f	chronic renal failure	4	3
3	c v a	cerebrovascular accident	4	2
3	c v a	stroke	4	1
1	ca	cancer	4	1
1	ca	malignant neoplasm	4	2
1	ca	neoplasm malignant	3	2	30/1/2006 00:00:00
2	ca tosis	carcinomatosis	2	1	30/1/2006 00:00:00
1	caecal	caecum	4	1	30/1/2006 00:00:00
1	caecal	cecal	4	1	30/1/2006 00:00:00
1	caecum	caecal	4	1	30/1/2006 00:00:00
1	caecum	cecal	4	1	30/1/2006 00:00:00
1	calcification	calculi	2	1	2/10/2005 13:30:54
1	calcification	calculus	2	1	2/10/2005 00:00:00
1	calculi	calcification	2	1	2/10/2005 13:30:54
1	calculi	stones	3	1	29/11/2005 00:00:00
1	cancer	malig neop	3	2	7/7/2005 00:00:00
1	cancer	malignancy	5	1
1	cancer	malignant neoplasm	4	2
1	cancer	neoplasm malignant	3	2	30/1/2006 15:44:47
1	carcin	carcinoma	3	1
3	carcino embryonic antigen	cea	3	1
1	carcinoma	malignant neoplasm	3	2
1	card	cardiac	1	1
1	cardiac	heart	3	1
2	cardiac fail	cardiac failure	3	2	14/7/2005 00:00:00
2	cardio respiratory	cardiorespiratory	5	1
1	cardiopulmonary	cardio respiratory	2	2
2	cardiopulmonary arrest	cardio respiratory arrest	3	3
1	cardiorespiratory	cardio respiratory	5	2
1	cardiovascular	cvs	4	1	14/7/2005 00:00:00
2	cardiovascular system	cvs	4	1	14/7/2005 00:00:00
3	carpal tunnel syndrome	cts	2	1
1	casualty	a and e	5	3	13/7/2005 12:21:57
1	casualty	a and e department	5	4	13/7/2005 00:00:00
1	casualty	accident emergency	5	2	5/7/2005 10:36:48
3	casualty self referral	been to a and e	4	5	13/7/2005 00:00:00
3	casualty self referral	went to a and e	4	5	13/7/2005 14:12:11
2	caused by	due to	5	2
1	causing	resulting in	5	2
1	ccf	congestive cardiac failure	5	3
1	cdh	congenital dislocation of hip	4	4
1	cea	carcino embryonic antigen	3	3
1	cecal	caecal	4	1	30/1/2006 00:00:00
1	cecal	caecum	4	1	30/1/2006 00:00:00
3	central nervous system	c n s	4	3
3	central nervous system	cns	4	1
1	cerebellar	cerebellum	5	1
1	cerebellum	cerebellar	5	1
1	cerebral	brain	3	1
1	cerebral	cerebrum	5	1
1	cerebralvascular	cerebrovascular	2	1	30/1/2006 00:00:00
2	cerebro vascular	cerebrovascular	5	1
1	cerebrovascular	cerebro vascular	5	2
2	cerebrovascular accident	c v a	4	3
2	cerebrovascular accident	cva	4	1
1	cerebrum	cerebral	5	1
1	cerfified	certified	2	1	30/1/2006 00:00:00
1	certificate	certification	5	1
1	certification	certificate	5	1
1	cerv	cervical	4	1	6/7/2005 00:00:00
1	cervical	cerv	4	1	6/7/2005 00:00:00
1	cervical	cervix	2	1
1	cervical	neck	2	1
2	cervical cancer	malignant neoplasm of cervix uteri	5	5
2	cervical lymph	cervix	-100	1
2	cervical vertebra	cervix	-100	1
1	cervix	cervical	2	1
1	cervix	cervical lymph	-100	2
1	cervix	cervical vertebra	-100	2
1	cervix	cervix uteri	4	2
2	cervix uteri	cervix	3	1
2	cervix uteri	neck	-100	1
1	cfs	chronic fatigue syndrome	3	3
2	checken pox	chickenpox	2	1	24/11/2005 00:00:00
1	chest	respiratory	2	1	14/7/2005 00:00:00
2	chest inf	chest infection	3	2	13/7/2005 00:00:00
2	chicken pox	chickenpox	5	1	24/11/2005 00:00:00
1	chickenpox	chicken pox	5	2	24/11/2005 00:00:00
1	childb	childbirth	4	1
1	childbirth	childb	4	1
1	chiropodist	chiropody	5	1	26/10/2005 00:00:00
1	chiropody	chiropodist	5	1	26/10/2005 00:00:00
2	cholangio carcinoma	cholangiocarcinoma	5	1
1	cholangiocarcinoma	cholangio carcinoma	5	2
1	chron	chronic	4	1
1	chronic	chron	4	1
3	chronic airways disease	chronic obstructive pulmonary disease	2	4	30/1/2006 00:00:00
3	chronic fatigue syndrome	cfs	3	1
4	chronic obstructive airways disease	c o a d	5	4
4	chronic obstructive airways disease	coad	5	1
4	chronic obstructive pulmonary disease	c o a d	5	4
4	chronic obstructive pulmonary disease	c o p d	5	4
4	chronic obstructive pulmonary disease	coad	5	1
4	chronic obstructive pulmonary disease	copd	5	1
3	chronic renal failure	c r f	4	3
3	chronic renal failure	crf	4	1
2	cin 1	cin i ii cervical dysplasia	3	5
2	cin 11	cin i ii cervical dysplasia	3	5
2	cin 111	cin iii carcinoma in situ of cervix	3	7
2	cin i	cin i ii cervical dysplasia	3	5
2	cin ii	cin i ii cervical dysplasia	3	5
2	cin iii	cin iii carcinoma in situ of cervix	3	7
1	clarif	clarification	5	1
1	clarification	clarif	5	1
1	clinic	outpatients	5	1	5/7/2005 00:00:00
1	closed	cls	2	1	2/11/2005 00:00:00
1	cls	closed	2	1	2/11/2005 00:00:00
1	cmv	cytomegalovirus	4	1
1	cns	central nervous system	4	3
1	coad	chronic obstructive airways disease	5	4
1	coad	chronic obstructive pulmonary disease	5	4
1	coad	copd	5	1
1	coll	collision	3	1
1	collpse	collapse	2	1	30/1/2006 00:00:00
1	colon	bowel	3	1
1	colon	colonic	5	1
1	colonic	colon	5	1
3	common variable immunodeficiency	cvid	4	1
3	community psychiatric nurse	c p n	5	3
3	community psychiatric nurse	cpn	5	1
1	comp	complication	3	1
2	complicated by	resulting in	5	2
4	congenital dislocation of hip	cdh	4	1
3	congestive cardiac failure	c c f	5	3
3	congestive cardiac failure	ccf	5	1
1	consc	consciousness	3	1
1	consciousness	consc	3	1
1	contact	exposure	1	1	30/1/2006 16:52:08
1	copd	chronic obstructive pulmonary disease	5	4
1	copd	coad	5	1
2	coronary atheroma	coronary artery atheroma	2	3	30/1/2006 00:00:00
1	cpn	community psychiatric nurse	5	3
1	crabs	pubic lice	3	2
2	crem form	cremation form	5	2
2	cremation form	crem form	5	2
1	crf	chronic renal failure	4	3
2	critical ischaemia	ischaemia	2	1
1	cruciate	cruciate ligament of knee	2	4
2	cruciate ligament	cruciate ligament of knee	3	4
1	cts	carpal tunnel syndrome	2	3
1	current	currently	5	1	6/7/2005 14:10:58
1	currently	current	5	1	6/7/2005 14:10:58
1	cva	cerebrovascular accident	4	2
1	cva	stroke	4	1
1	cvid	common variable immunodeficiency	4	3
1	cvs	cardiovascular	4	1	14/7/2005 00:00:00
1	cvs	cardiovascular system	4	2	14/7/2005 00:00:00
1	cytomegalovirus	cmv	4	1
3	d i c	disseminated intravascular coagulation	5	3
3	d n a	did not attend	5	3	5/7/2005 00:00:00
2	d u	duodenal ulcer	4	2
3	d v t	deep vein thrombosis	4	3
1	daibetes	diabetes	2	1	30/1/2006 00:00:00
2	death certificate	med a	5	2
1	deceased	dead	3	1	30/1/2006 00:00:00
3	deep vein thrombosis	d v t	4	3
3	deep vein thrombosis	dvt	4	1
1	deficiency	deficient	4	1
1	deficient	deficiency	4	1
3	degenerative joint disease	arthritis	3	1	2/11/2005 00:00:00
1	del	delivery	4	1
1	delay	delays	4	1
1	delays	delay	4	1
1	deliv	delivery	5	1
1	delive	delivery	5	1
1	delivery	del	4	1
1	delivery	deliv	5	1
1	delivery	delive	5	1
1	dental	tooth	3	1
1	depressn	depression	3	1	30/8/2005 00:00:00
1	deression	depression	1	1	29/11/2005 00:00:00
1	dermographia	dermographism	5	1	14/7/2005 00:00:00
1	dermographism	dermographia	5	1	14/7/2005 14:38:32
1	detected	positive	4	1	31/10/2005 00:00:00
1	development	developmental	4	1
1	developmental	development	4	1
1	diabetes	diabetes mellitus	3	2
1	diabetes	diabetic	3	1	26/10/2005 00:00:00
2	diabetes insipidus	diabetes mellitus	-100	2
2	diabetes mellitus	diabetes	3	1
2	diabetes mellitus	diabetes insipidus	-100	2
1	diabetic	diabetes	3	1	26/10/2005 00:00:00
1	diarrh	diarrhoea	5	1	27/10/2005 00:00:00
1	diarrhoea	diarrh	5	1	27/10/2005 00:00:00
1	diazepam	drug	1	1
1	dic	disseminated intravascular coagulation	5	3
3	did not attend	d n a	5	3	5/7/2005 00:00:00
3	did not attend	dna	5	1	5/7/2005 00:00:00
3	did not attend	poor attender	3	2	5/7/2005 00:00:00
1	died	patient died	3	2
2	died in	patient died in	3	3	4/7/2005 00:00:00
1	diff	differential	3	1	3/11/2005 00:00:00
1	differential	diff	3	1	3/11/2005 00:00:00
1	dip	distal interphalangeal	5	2	30/10/2005 23:32:04
1	dis	disease	4	1
2	disc space	intervertebral disc space	5	3
1	disch	discharge	5	1
1	discha	discharge	3	1
1	discharge	disch	5	1
1	discharge	discharged	4	1	23/1/2006 22:17:12
2	discharge home	discharged from inpatient care	2	4	30/1/2006 00:00:00
1	discharged	discharge	4	1	23/1/2006 22:17:12
1	discharged	discharged from follow up	2	4	2/2/2006 21:53:35
2	discharged home	discharged from inpatient care	2	4	30/1/2006 00:00:00
1	discomfort	symptoms	2	1	11/7/2005 00:00:00
1	discrim	discrimination	5	1	6/7/2005 00:00:00
1	discrimination	discrim	5	1	6/7/2005 00:00:00
1	diseas	disease	3	1
1	disease	dis	4	1
1	dislocated	dislocation	5	1	2/10/2005 11:10:59
1	dislocation	dislocated	5	1	2/10/2005 11:10:59
1	disorder	illness	2	1	19/10/2005 21:32:33
1	disorder	syndrome	1	1
3	dissecting aortic aneurysm	aortic dissection	5	2
3	disseminated intravascular coagulation	d i c	5	3
3	disseminated intravascular coagulation	dic	5	1
1	dist	distal	3	1	26/10/2005 00:00:00
1	distal	proximal	-100	1
2	distal humerus	lower end of humerus	3	4	30/10/2005 00:00:00
2	distal interphalangeal	dip	5	1	30/10/2005 23:32:04
2	distal radius	lower end of radius	3	4	30/10/2005 00:00:00
2	distal ulna	lower end of ulna	3	4	30/10/2005 00:00:00
2	div disease	diverticular disease	3	2
1	divertic	diverticular	3	1
1	dna	did not attend	5	3	5/7/2005 00:00:00
2	dorsalis pedis	dorsalis pedis pulse	5	3	12/7/2005 00:00:00
3	dorsalis pedis pulse	dorsalis pedis	5	2	12/7/2005 00:00:00
1	drinker	drinks	3	1	27/10/2005 22:15:39
1	drinks	drinker	3	1	27/10/2005 22:15:39
1	du	duodenal ulcer	4	2
1	ductal	intraductal	2	1	14/7/2005 00:00:00
2	due to	caused by	5	2
2	due to	resulting from	5	2
1	duodenal	duodenum	5	1
2	duodenal ulcer	d u	4	2
2	duodenal ulcer	du	4	1
1	duodenum	duodenal	5	1
1	dvt	deep vein thrombosis	4	3
1	dyspnoea	breathless	5	1	11/7/2005 00:00:00
1	dyspnoea	breathlessness	5	1	11/7/2005 00:00:00
1	dyspnoea	short of breath	5	3	11/7/2005 00:00:00
2	e coli	escherichia coli	5	2	23/11/2005 00:00:00
1	ebv	epstein barr virus	4	3
1	eczema	eczematous	2	1	2/10/2005 12:46:47
1	eczematous	eczema	2	1	2/10/2005 12:46:47
2	egg exclusion	egg free diet	3	3	13/7/2005 00:00:00
1	elbow	arm	1	1
1	elbow	elbow joint	5	2
1	elbow	upper limb	1	2
2	elbow joint	elbow	5	1
1	embol	embolism	2	1	30/1/2006 00:00:00
1	embol	embolus	2	1	30/1/2006 00:00:00
1	emboli	embolus	4	1
1	embolism	embolus	4	1
1	embolus	emboli	4	1
1	embolus	embolism	4	1
1	emerg	emergency	5	1	13/7/2005 10:33:04
3	emerg gynae cinic	gynaecology clinic	2	2	13/7/2005 00:00:00
1	emergency	a and e	5	3	5/7/2005 00:00:00
1	emergency	emerg	5	1	13/7/2005 10:33:04
2	emergency department	a and e department	4	4	13/7/2005 00:00:00
3	emergency gynae cinic	gynaecology clinic	3	2	13/7/2005 00:00:00
1	endometrial	endometrium of corpus uteri	4	4
1	endometrium	endometrium of corpus uteri	4	4
4	endometrium of corpus uteri	endometrial	4	1
4	endometrium of corpus uteri	endometrium	4	1
1	enlarged	enlargement	5	1	27/10/2005 00:00:00
1	enlargement	enlarged	5	1	27/10/2005 00:00:00
1	epigastric	epigastrium	5	1	14/7/2005 00:00:00
1	epigastrium	epigastric	5	1	14/7/2005 00:00:00
1	epistaxes	epistaxis	3	1	13/7/2005 00:00:00
1	epistaxis	nose bleed	4	2	13/7/2005 00:00:00
3	epstein barr virus	ebv	4	1
1	erratic	irregular	4	1	2/11/2005 00:00:00
1	esch	escherich	5	1	23/11/2005 00:00:00
1	esch	escherichia	5	1	23/11/2005 00:00:00
1	escherich	esch	5	1	23/11/2005 00:00:00
1	escherich	escherichia	5	1	23/11/2005 00:00:00
1	escherichia	esch	5	1	23/11/2005 00:00:00
1	escherichia	escherich	5	1	23/11/2005 00:00:00
2	escherichia coli	e coli	5	2	23/11/2005 00:00:00
1	etoh	alcohol	3	1
1	exacerbation	acute exacerbation	3	2
1	examination	examined	4	1	14/7/2005 00:00:00
1	examined	examination	4	1	14/7/2005 00:00:00
1	exertion	exertional	5	1	11/7/2005 00:00:00
1	exertional	exertion	5	1	11/7/2005 00:00:00
1	exposure	contact	1	1	30/1/2006 16:52:08
3	f s h	follicle stimulating hormone	4	3
2	factor 2	factor ii	5	2
2	factor ii	factor 2	5	2
1	failur	failure	2	1	30/1/2006 00:00:00
3	failure to thrive	ftt	4	1
1	failurre	failure	2	1	30/1/2006 14:58:11
2	fall from	falling off	5	2
2	falling off	fall from	5	2
1	fathr	father	3	1	24/11/2005 00:00:00
1	faulire	failure	2	1	7/1/2006 21:57:15
1	feeding	feeds	5	1	6/7/2005 00:00:00
1	feeds	feeding	5	1	6/7/2005 00:00:00
1	femoral	femur	5	1	30/10/2005 00:00:00
1	femur	femoral	5	1	30/10/2005 00:00:00
1	fetal	foetal	5	1	6/7/2005 00:00:00
1	fetal	foetus	5	1	6/7/2005 00:00:00
1	fetus	foetal	5	1	6/7/2005 00:00:00
1	fetus	foetus	5	1	6/7/2005 00:00:00
1	fever	pyrexia	5	1
1	fib	fibula	2	1	12/7/2005 00:00:00
1	fibroadenosis	fibroadenosis of breast	3	3
1	fibula	fibular	5	1	30/10/2005 00:00:00
1	fibular	fibula	5	1	30/10/2005 00:00:00
2	fifth cervical	c 5	5	2	30/10/2005 00:00:00
2	fifth lumbar	l 5	5	2	30/10/2005 00:00:00
1	finger	hand	1	1
1	finger	toe	-100	1
1	first	1 st	5	2	7/7/2005 00:00:00
2	first lumbar	l 1	5	2	30/10/2005 00:00:00
1	flu	influenza	5	1	6/7/2005 00:00:00
1	fmf	foetal movement felt	2	3	2/11/2005 00:00:00
1	foetal	fetal	5	1	6/7/2005 00:00:00
1	foetal	fetus	5	1	6/7/2005 00:00:00
1	foetus	fetal	5	1	6/7/2005 00:00:00
1	foetus	fetus	5	1	6/7/2005 00:00:00
3	follicle stimulating hormone	f s h	4	3
3	follicle stimulating hormone	fsh	3	1
1	following	after	5	1
1	foot	hand	-100	1
1	foot	leg	1	1
1	foot	lower limb	1	2
2	fore arm	forearm	5	1	30/1/2006 16:18:46
1	forearm	arm	1	1
1	forearm	fore arm	5	2	30/1/2006 16:18:46
1	forearm	upper limb	1	2
1	form	certificate	3	1
1	four	4	5	1	6/7/2005 00:00:00
2	fourth cervical	c 4	5	2	30/10/2005 00:00:00
2	fourth lumbar	l 4	5	2	30/10/2005 00:00:00
2	fourth toe	toe	2	1
1	fr	from	3	1	4/7/2005 00:00:00
1	frac	fracture	3	1	12/7/2005 16:22:45
1	frac	fractured	3	1	12/7/2005 00:00:00
1	fract	fracture	3	1	15/7/2005 00:00:00
1	fracture	fract	3	1	15/7/2005 00:00:00
1	fracture	fractured	5	1	30/10/2005 00:00:00
1	fracture	fractures	4	1	13/7/2005 00:00:00
1	fractured	fracture	5	1	30/10/2005 23:29:58
1	fractures	fracture	4	1	13/7/2005 00:00:00
2	frontal sinus	sinuses	1	1	24/11/2005 00:00:00
2	frontal sinuses	sinuses	1	1	24/11/2005 00:00:00
1	fsh	follicle stimulating hormone	3	3
1	ftt	failure to thrive	4	3
2	g p	g p	5	2
2	g p	general practitioner	5	2
2	g p	gp	5	1
2	gall stones	gallstones	5	1	13/7/2005 00:00:00
1	gallstones	gall stones	5	2	13/7/2005 00:00:00
1	gastric	stomach	3	1
2	gastric ulcer	gu	2	1
1	gastrointestinal	gi	3	1
2	general medicine	medical clinic	3	2	14/7/2005 00:00:00
2	general practitioner	g p	5	2
2	general practitioner	gp	5	1
2	general surgery	surgical clinic	3	2	13/7/2005 10:33:47
1	gi	gastrointestinal	3	1
2	given mmr	given mmr immunisation	3	3	14/7/2005 00:00:00
1	glucose	sugar	3	1	23/11/2005 00:00:00
3	glucose tolerance test	gtt	3	1
1	gord	gastro oesophageal reflux	3	3
1	gp	g p	5	2
1	gp	general practitioner	5	2
2	grade 2	grade ii	5	2
2	grade ii	grade 2	5	2
1	grav	gravida	4	1	7/7/2005 00:00:00
1	gravida	grav	4	1	7/7/2005 00:00:00
2	great toe	big toe	5	2
2	great toe	toe	1	1
1	gtt	glucose tolerance test	3	3
1	gu	gastric ulcer	2	2
1	gynae	gynaecologist	3	1	26/10/2005 00:00:00
1	gynae	gynaecology	3	1	26/10/2005 01:52:38
1	gynaecological	gynaecology	3	1	29/11/2005 00:00:00
1	gynaecology	gynae	5	1	13/7/2005 00:00:00
1	gynaecology	gynaecological	3	1	29/11/2005 00:00:00
3	h / o	history of	5	2
2	h ge	haemorrhage	1	1	30/1/2006 16:46:40
3	had go hospital	self referral to hospital	3	4	5/7/2005 00:00:00
5	had to go to hospital	self referral to hospital	3	4	5/7/2005 00:00:00
1	haemarroids	haemorrhoids	3	1	13/7/2005 00:00:00
6	haemolysis elev liver enzyme low platelets	hellp	3	1
1	haemorhage	haemorrhage	5	1
1	haemorrh	haemorrhage	5	1	6/7/2005 00:00:00
1	haemorrh	haemorrhages	5	1	6/7/2005 00:00:00
1	haemorrhage	bleed	4	1
1	haemorrhage	bleeding	4	1
1	haemorrhage	haemorhage	5	1
1	haemorrhage	haemorrh	5	1	6/7/2005 00:00:00
1	haemorrhages	haemorrh	5	1	6/7/2005 00:00:00
1	hand	arm	1	1
1	hand	foot	-100	1
1	hand	upper limb	1	2
3	hb a 1	hba 1 c	3	3	30/8/2005 00:00:00
4	hb a 1 c	hba 1 c	3	3	30/8/2005 00:00:00
2	hba 1	hba 1 c	3	3	30/8/2005 22:57:22
3	hba 1 c	hba 1	5	2	30/8/2005 00:00:00
2	head lice	nits	3	1
2	head lice	pediculus capitis	3	2
1	heart	cardiac	3	1
1	hellp	haemolysis elev liver enzyme low platelets	3	6
2	hemi block	hemiblock	3	1	24/11/2005 12:29:09
1	hemiblock	hemi block	3	2	24/11/2005 00:00:00
1	hepatic	liver	3	1
1	hge	haemorrhage	1	1	30/1/2006 00:00:00
1	hip	hip joint	5	2
1	hip	lower limb	1	2
2	hip joint	hip	5	1
2	history of	h / o	5	3
2	hiv antibody	hiv	3	1	8/1/2006 00:00:00
3	hiv antibody test	hiv	3	1	8/1/2006 00:00:00
2	hiv infection	human immunodeficiency virus infection	5	4
1	hodgkin	hodgkins	5	1	7/1/2006 00:00:00
1	hodgkins	hodgkin	5	1	7/1/2006 00:00:00
3	home from hospital	discharged from hospital	2	3	30/1/2006 00:00:00
2	home hospital	discharged from hospital	1	3	30/1/2006 00:00:00
1	hosp	hospital	5	1
1	hosp	hospital care	3	2	4/7/2005 00:00:00
1	hosp	inpatient	1	1	2/2/2006 00:00:00
2	hosp adm	hospital admission	3	2	5/7/2005 00:00:00
2	hosp l	hospital	2	1	4/7/2005 00:00:00
1	hospital	hosp	5	1
1	hospital	hosp l	2	2	4/7/2005 00:00:00
1	hospital	hospital care	3	2	4/7/2005 00:00:00
2	hospital admission	hospitalisation	3	1	2/2/2006 00:00:00
2	hospital admission	hospitalised	5	1	5/7/2005 00:00:00
2	hospital admission	hospitalization	3	1	2/2/2006 00:00:00
2	hospital admission	hospitalized	5	1	5/7/2005 00:00:00
2	hospital inpatient	been in hospital	2	3	30/1/2006 00:00:00
1	hospitalisation	hospital admission	3	2	2/2/2006 00:00:00
1	hospitalised	hospital admission	5	2	5/7/2005 00:00:00
1	hospitalised	hospitalized	5	1	5/7/2005 00:00:00
1	hospitalization	hospital admission	3	2	2/2/2006 00:00:00
1	hospitalized	hospital admission	5	2	5/7/2005 00:00:00
1	hospitalized	hospitalised	5	1	5/7/2005 00:00:00
1	hospl	hospital	2	1	23/1/2006 00:00:00
1	hour	hr	4	1
1	hr	hour	4	1
3	human immunodeficiency virus	human immunodeficiency virus infection	3	4
4	human immunodeficiency virus infection	hiv infection	5	2
1	humeral	humerus	5	1	30/10/2005 00:00:00
1	humerus	humeral	5	1	30/10/2005 00:00:00
1	hyperten	hypertension	3	1
1	hypertens	hypertension	3	1
1	hyperthyroidism	thyrotoxicosis	5	1
1	hypotensive	hypotension	3	1	13/7/2005 00:00:00
1	hypothyroidism	thyroid deficiency	5	2
3	i / p	inpatient	3	1	22/1/2006 00:00:00
4	i d d m	insulin dependent diabetes mellitus	4	4
3	i h d	ischaemic heart disease	4	3
3	i t p	idiopathic thrombocytopenic purpura	4	3
3	i t u	intensive care unit	5	3
3	i t u	intensive therapy unit	5	3
1	ibd	inflammatory bowel disease	4	3
1	ibs	irritable bowel syndrome	4	3
1	iddm	insulin dependent diabetes mellitus	4	4
3	idiopathic thrombocytopenic purpura	i t p	4	3
3	idiopathic thrombocytopenic purpura	itp	4	1
1	ihd	ischaemic heart disease	4	3
1	illness	disorder	2	1	19/10/2005 21:32:33
2	immune deficiency	immunodeficiency	5	1
1	immunisation	immunisation against	3	2	30/10/2005 00:00:00
1	immunisation	immunization	5	1	7/7/2005 00:00:00
1	immunisation	immunization against	3	2	30/10/2005 00:00:00
1	immunisation	vaccination	5	1	7/7/2005 00:00:00
2	immunisation against	immunisation	3	1	30/10/2005 00:00:00
2	immunisation against	immunization	3	1	30/10/2005 00:00:00
1	immunization	immunisation	5	1	7/7/2005 00:00:00
1	immunization	immunisation against	3	2	30/10/2005 00:00:00
1	immunization	immunization against	3	2	30/10/2005 00:00:00
1	immunization	vaccination	5	1	7/7/2005 00:00:00
2	immunization against	immunisation	3	1	30/10/2005 00:00:00
2	immunization against	immunization	3	1	30/10/2005 00:00:00
1	immunodeficiency	immune deficiency	5	2
2	in hosp	inpatient	2	1	2/2/2006 00:00:00
2	in hospital	inpatient	2	1	8/1/2006 00:00:00
2	in hospital	inpatient hospital	2	2	8/1/2006 00:00:00
2	in patient	inpatient	2	1	2/2/2006 00:00:00
2	incisional henia	incisional hernia	2	2	13/7/2005 00:00:00
2	index finger	finger	1	1
1	infarc	infarction	4	1
1	infarct	infarction	4	1	11/12/2005 14:52:29
1	infarction	infarc	4	1
1	infarction	infarct	4	1	11/12/2005 14:52:29
1	infec	infected	4	1
1	infec	infection	4	1
1	infected	infec	4	1
1	infected	infection	3	1	28/10/2005 11:53:31
1	infection	infec	4	1
1	infection	infected	3	1	28/10/2005 11:53:31
3	inflammatory bowel disease	ibd	4	1
1	influenza	flu	5	1	6/7/2005 00:00:00
2	inguinal henia	inguinal hernia	2	2	13/7/2005 00:00:00
1	injured	injury	5	1
1	injuries	injury	5	1	27/10/2005 18:32:35
1	injury	injured	5	1
1	injury	injuries	5	1	27/10/2005 00:00:00
1	inpatient	hospital inpatient	1	2	2/2/2006 00:00:00
4	insulin dependent diabetes mellitus	i d d m	4	4
4	insulin dependent diabetes mellitus	iddm	4	1
3	intensive care unit	i t u	5	3
3	intensive care unit	itu	5	1
3	intensive therapy unit	i t u	5	3
3	intensive therapy unit	itu	5	1
1	intercranial	intracranial	2	1	30/1/2006 00:00:00
1	interphalangeal	ip	3	1	30/10/2005 00:00:00
2	interphalangeal joint	ipj	3	1	30/10/2005 00:00:00
3	intervertebral disc space	disc space	5	2
1	intolerance	intolerant	5	1	27/10/2005 00:00:00
1	intolerant	intolerance	5	1	27/10/2005 00:00:00
4	intra uterine growth retardation	iugr	4	1
1	intraductal	ductal	2	1	14/7/2005 00:00:00
1	ip	interphalangeal	3	1	30/10/2005 00:00:00
1	ipj	interphalangeal joint	3	2	30/10/2005 00:00:00
1	irregular	erratic	4	1	2/11/2005 00:00:00
3	irritable bowel syndrome	ibs	4	1
3	ischaemic heart disease	i h d	4	3
3	ischaemic heart disease	ihd	4	1
1	itp	idiopathic thrombocytopenic purpura	4	3
1	itu	intensive care unit	5	3
1	itu	intensive therapy unit	5	3
1	iugr	intra uterine growth retardation	4	4
1	jejunal	jejunum	5	1
1	jejunum	jejunal	5	1
1	jogging	moderate exertion	2	2	11/7/2005 00:00:00
3	joint position sense	proprioception	5	1	6/7/2005 00:00:00
3	joint posn sense	proprioception	5	1	6/7/2005 00:00:00
3	just come out	recently in	1	2	2/2/2006 00:00:00
4	just come out of	recently in	2	2	2/2/2006 00:00:00
2	just discharged	recently in hospital	2	3	2/2/2006 00:00:00
1	keratinising	keratinizing	5	1
1	keratinizing	keratinising	5	1
1	keratoacanthoma	keratoakanthoma	5	1	26/10/2005 00:00:00
1	keratoakanthoma	keratoacanthoma	5	1	26/10/2005 00:00:00
1	kidney	renal	4	1
3	kidney and ureter	renal tract	3	2	2/10/2005 00:00:00
3	kidney or ureter	renal tract	3	2	2/10/2005 11:57:37
1	knee	knee joint	5	2
1	knee	leg	1	1
1	knee	lower limb	1	2
2	knee joint	knee	5	1
1	knows	aware of	5	2	6/7/2005 00:00:00
1	l	left	3	1	11/7/2005 16:02:26
2	l 1	first lumbar	5	2	30/10/2005 00:00:00
4	l 1 / 2	lumbar	3	1
4	l 1 l 2	lumbar	3	1
2	l 2	second lumbar	5	2	30/10/2005 00:00:00
4	l 2 / 3	lumbar	3	1
4	l 2 l 3	lumbar	3	1
2	l 3	third lumbar	5	2	30/10/2005 00:00:00
4	l 3 / 4	lumbar	3	1
4	l 3 l 4	lumbar	3	1
2	l 4	fourth lumbar	5	2	30/10/2005 00:00:00
4	l 4 / 5	lumbar	3	1
4	l 4 l 5	lumbar	3	1
2	l 5	fifth lumbar	5	2	30/10/2005 00:00:00
5	l 5 / s 1	lumbar	2	1
4	l 5 s 1	lumbar	2	1
4	l 5 s 1	lumbosacral	3	1
2	l h	luteinising hormone	4	2
3	l m n	lower motor neuron	5	3	6/7/2005 00:00:00
3	l m n	lower motor neurone	5	3	6/7/2005 00:00:00
2	l n	lymph node	4	2	7/7/2005 00:00:00
2	l n	lymph nodes	4	2	7/7/2005 00:00:00
3	l o c	loss of consciousness	4	3
4	l r t i	lower respiratory tract infection	4	4
4	l s c s	lower segment caesarean section	5	4
3	l v f	left ventricular failure	4	3	2/10/2005 12:52:55
1	lack	no	3	1
2	lack of	absent	3	1
2	large bowel	colon	3	1
1	lat	lateral	4	1	11/7/2005 00:00:00
1	lateral	lat	4	1	11/7/2005 00:00:00
1	lateral	medial	-100	1
1	left	l	3	1	11/7/2005 00:00:00
1	left	left side	4	2	27/10/2005 00:00:00
1	left	left sided	4	2	27/10/2005 18:35:02
1	left	lt	3	1	11/7/2005 00:00:00
1	left	right	-100	1
1	left	rt	-100	1
4	left anterior hemi block	left bundle branch hemiblock	3	4	24/11/2005 00:00:00
2	left side	left	4	1	27/10/2005 00:00:00
2	left sided	left	4	1	27/10/2005 18:35:02
3	left ventricular failure	l v f	4	3	2/10/2005 12:52:55
3	left ventricular failure	lvf	4	1	2/10/2005 12:52:55
1	leg	lower limb	1	2
1	lh	luteinising hormone	3	2
2	little finger	finger	1	1
2	little toe	toe	2	1
1	liver	hepatic	3	1
1	lmn	lower motor neuron	5	3	6/7/2005 00:00:00
1	lmn	lower motor neurone	5	3	6/7/2005 00:00:00
1	ln	lymph node	4	2	7/7/2005 00:00:00
1	ln	lymph nodes	4	2	7/7/2005 00:00:00
1	loc	loss of consciousness	4	3
2	loss of	narrowing	3	1
3	loss of consciousness	l o c	4	3
3	loss of consciousness	loc	4	1
1	low	lower	5	1	4/3/2006 00:00:00
1	lower	low	5	1	4/3/2006 00:00:00
3	lower end humerus	distal humerus	1	2	30/10/2005 00:00:00
4	lower end of humerus	distal humerus	3	2	30/10/2005 00:00:00
4	lower end of radius	distal radius	3	2	30/10/2005 00:00:00
4	lower end of ulna	distal ulna	3	2	30/10/2005 00:00:00
3	lower end radius	distal radius	1	2	30/10/2005 00:00:00
3	lower end ulna	distal ulna	1	2	30/10/2005 00:00:00
2	lower leg	leg	1	1
3	lower motor neuron	l m n	5	3	6/7/2005 00:00:00
3	lower motor neuron	lmn	5	1	6/7/2005 00:00:00
3	lower motor neurone	l m n	5	3	6/7/2005 00:00:00
3	lower motor neurone	lmn	5	1	6/7/2005 00:00:00
4	lower respiratory tract infection	l r t i	4	4
4	lower respiratory tract infection	lrti	4	1
4	lower segment caesarean section	l s c s	5	4
4	lower segment caesarean section	lscs	5	1
1	lrti	lower respiratory tract infection	4	4
1	lscs	caesarean delivery	3	2
1	lscs	lower segment caesarean section	5	4
1	lt	left	3	1	11/7/2005 16:02:31
1	lt	right	-100	1
1	lung	pulmonary	3	1
2	luteinising hormone	l h	4	2
2	luteinising hormone	lh	3	1
1	lvf	left ventricular failure	4	3	2/10/2005 12:52:55
2	lymph node	l n	4	2	7/7/2005 00:00:00
2	lymph node	ln	4	1	7/7/2005 00:00:00
2	lymph nodes	l n	4	2	7/7/2005 00:00:00
2	lymph nodes	ln	4	1	7/7/2005 00:00:00
1	lymphocytic	lymphoid	3	1
2	m i	acute myocardial infarction	3	3
2	m i	myocardial infarction	4	2
2	m v	motor vehicle	3	2
5	m v n t a	motor vehicle non traffic accident	4	5
4	m v t a	motor vehicle traffic accident	4	4
1	major	minor	-100	1
2	mal union	malunion	5	1	30/10/2005 00:00:00
1	malaena	melaena	3	1	19/10/2005 00:00:00
2	malaria tabs	malaria prophylaxis	3	2	13/7/2005 00:00:00
1	malena	malaena	2	1	13/7/2005 17:10:10
2	malig neop	cancer	3	1	7/7/2005 00:00:00
2	malig neop	malignant neoplasm	5	2	7/7/2005 09:12:37
2	malig neop	neoplasm malignant	3	2	30/1/2006 00:00:00
1	malignancy	cancer	5	1
1	malignancy	malignant neoplasm	4	2
1	malignancy	neoplasm malignant	3	2	30/1/2006 00:00:00
2	malignant melanoma	malignant melanoma of skin	1	4	30/1/2006 00:00:00
2	malignant neoplasm	ca	4	1
2	malignant neoplasm	cancer	5	1
2	malignant neoplasm	carcinoma	3	1
2	malignant neoplasm	malig neop	5	2	7/7/2005 09:12:37
2	malignant neoplasm	malignancy	4	1
2	malignant neoplasm	neoplasm malignant	4	2
5	malignant neoplasm of cervix uteri	cervical cancer	5	2
1	malunion	mal union	5	2	30/10/2005 00:00:00
1	mau	hospital	1	1	2/2/2006 00:00:00
2	maxillary sinus	sinuses	1	1	24/11/2005 00:00:00
2	maxillary sinuses	sinuses	1	1	24/11/2005 00:00:00
5	measles / mumps / rubella	mmr	3	1	14/7/2005 00:00:00
4	measles mumps and rubella	mmr	4	1	14/7/2005 00:00:00
3	measles mumps rubella	mmr	3	1	14/7/2005 00:00:00
2	med a	death cert	3	2
2	med a	death certificate	5	2
1	medial	lateral	-100	1
3	medical assessment unit	hospital	1	1	2/2/2006 00:00:00
1	melanoma	malignant melanoma	2	2	30/1/2006 00:00:00
1	menopausal	menopause	2	1	13/7/2005 00:00:00
2	menstrual cycle	periods	2	1	2/11/2005 17:49:18
3	mental health act	mha	3	1	22/1/2006 00:00:00
1	metastases	metastasis	5	1	7/1/2006 00:00:00
1	metastases	secondary malignant neoplasm	4	3	7/7/2005 00:00:00
1	metastasis	metastases	5	1	7/1/2006 00:00:00
1	metastasis	secondary malignant neoplasm	4	3	7/7/2005 00:00:00
2	metastatic adenocarcinoma	adenocarcinoma	1	1
2	metastatic carcinoma	carcinoma	1	1
2	metastatic mm	malignant melanoma	2	2	30/1/2006 00:00:00
2	metastatic neoplasm	neoplasm	1	1
1	metatarsophalangeal	mtp	4	1
1	mets	metastasis	3	1
1	mg	milligram	5	1
1	mha	mental health act	3	3	22/1/2006 00:00:00
1	mi	acute myocardial infarction	4	3
1	mi	myocardial infarction	4	2
2	middle finger	finger	1	1
2	milk exclusion	milk free diet	3	3	13/7/2005 00:00:00
1	milligram	mg	5	1
1	milti	multi	1	1	30/1/2006 00:00:00
1	minor	major	-100	1
1	mitralstenos	mitral stenosis	3	2
1	mmr	measles mumps and rubella	4	4	14/7/2005 00:00:00
1	mmr	measles mumps rubella	3	3	11/7/2005 00:00:00
1	mmr	mmr immunisation	3	2	11/7/2005 00:00:00
1	mmr	mmr vaccination	3	2	11/7/2005 00:00:00
2	mmr immunisation	given mmr immunisation	3	3	14/7/2005 00:00:00
2	mmr vaccination	given mmr immunisation	3	3	14/7/2005 00:00:00
2	mmr vaccn	given mmr immunisation	3	3	14/7/2005 00:00:00
1	mnt	mental	3	1
1	mod	moderate	4	1	6/7/2005 00:00:00
1	moderate	mod	4	1	6/7/2005 00:00:00
1	mothr	mother	3	1	24/11/2005 00:00:00
1	motion	stool	3	1	3/11/2005 00:00:00
1	motion	stools	3	1	3/11/2005 00:00:00
1	motions	stool	3	1	3/11/2005 00:00:00
1	motions	stools	3	1	3/11/2005 00:00:00
2	motor vehicle	mv	4	1
5	motor vehicle non traffic accident	m v n t a	4	5
5	motor vehicle non traffic accident	mvnta	4	1
4	motor vehicle traffic accident	m v t a	4	4
4	motor vehicle traffic accident	mvta	4	1
1	mtp	metatarsophalangeal	4	1
1	mulit	multi	2	1	30/1/2006 00:00:00
2	multi organ	multiple organ	5	2
2	multiple organ	multi organ	5	2
1	muscle	muscular	5	1
1	muscular	muscle	5	1
1	mv	motor vehicle	4	2
1	mvnta	motor vehicle non traffic accident	4	5
1	mvta	motor vehicle traffic accident	4	4
1	mvta	road traffic accident	3	3
1	myo	myocardial	2	1
2	myo infarc	myocardial infarction	4	2
2	myocardial infarction	m i	4	2
2	myocardial infarction	mi	4	1
2	myocardial infarction	myo infarc	4	2
3	n a d	normal	5	1	13/7/2005 00:00:00
3	n e c	not elsewhere classified	4	3
5	n i d d m	non insulin dependent diabetes mellitus	4	5
3	n o s	not otherwise specified	4	3
1	nad	normal	4	1	6/7/2005 00:00:00
1	nec	not elsewhere classified	4	3
1	neck	cervical	2	1
1	neck	cervix uteri	-100	2
2	neck rigidity	neck stiffness	3	2	13/7/2005 00:00:00
1	necrotising	necrotizing	5	1
1	necrotizing	necrotising	5	1
1	negative	not detected	4	2	31/10/2005 00:00:00
1	neonat	neonate	4	1	7/7/2005 00:00:00
1	neonat	neonatorum	4	1	7/7/2005 00:00:00
1	neonate	neonat	4	1	7/7/2005 00:00:00
1	neonatorum	neonat	4	1	7/7/2005 00:00:00
1	neop	neoplasm	4	1
1	neoplasm	neop	4	1
2	neoplasm malignant	cancer	4	1
2	neoplasm malignant	malignant neoplasm	4	2
1	niddm	non insulin dependent diabetes mellitus	4	5
1	night	overnight	4	1	4/7/2005 00:00:00
1	nits	head lice	3	2
1	no	absent	4	1
1	no	not	2	1
1	no	without	4	1
3	no sinus disease	sinus nad	4	2	13/7/2005 00:00:00
3	no sinus disease	sinus normal	4	2	13/7/2005 00:00:00
1	nof	neck of femur	3	3	30/1/2006 00:00:00
2	non drinker	not drink	5	2	6/7/2005 00:00:00
5	non insulin dependent diabetes mellitus	n i d d m	4	5
5	non insulin dependent diabetes mellitus	niddm	4	1
2	non union	nonunion	5	1	30/10/2005 00:00:00
1	nonunion	non union	5	2	30/10/2005 00:00:00
1	normal	n a d	5	3	13/7/2005 00:00:00
1	normal	nad	4	1	6/7/2005 00:00:00
2	normal bs	bowel sounds normal	1	3	30/1/2006 00:00:00
1	nos	not otherwise specified	4	3
2	nose bleed	epistaxis	4	1	13/7/2005 00:00:00
1	not	absent	4	1
1	not	no	2	1
2	not dehydrated	well hydrated	5	2	13/7/2005 00:00:00
2	not detected	negative	4	1	31/10/2005 00:00:00
2	not diagnosed	not yet diagnosed	3	3
2	not diagnosed	undiagnosed	3	1
2	not drink	non drinker	5	2	6/7/2005 00:00:00
2	not eaten	lack of appetite	3	3
2	not eating	lack of appetite	3	3
3	not elsewhere classified	n e c	4	3
3	not elsewhere classified	nec	4	1
3	not otherwise specified	n o s	4	3
3	not otherwise specified	nos	4	1
3	not yet diagnosed	not diagnosed	3	2
3	not yet diagnosed	undiagnosed	3	1
1	notif	notification	5	1
1	notification	notif	5	1
4	o / e nad	examination normal	3	2	13/7/2005 00:00:00
4	o / e normal	examination normal	3	2	13/7/2005 11:39:26
3	o / night	night	3	1	4/7/2005 00:00:00
3	o / night	overnight	3	1	4/7/2005 00:00:00
3	o e normal	examination normal	3	2	13/7/2005 00:00:00
3	o p d	o p dept	5	3	5/7/2005 00:00:00
3	o p dept	o p d	5	3	5/7/2005 00:00:00
3	o p dept	opd	5	1	5/7/2005 00:00:00
3	o p dept	out patients	5	2	5/7/2005 00:00:00
3	o p dept	outpatients	5	1	5/7/2005 00:00:00
1	oa	osteoarthritis	2	1	13/7/2005 00:00:00
1	obj	object	4	1
1	object	obj	4	1
1	obstruct	obstructive	4	1
1	obstructive	obstruct	4	1
1	occ	occuring	4	1
1	occuring	occ	4	1
1	ocd	obsessive compulsive disorder	3	3
2	oe nad	examination normal	3	2	13/7/2005 00:00:00
2	oe normal	examination normal	3	2	13/7/2005 00:00:00
1	oesoph	oesophageal	3	1
1	oesoph	oesophagus	3	1
1	oesophageal	oesphagus	5	1
1	oesphagus	oesophageal	5	1
1	omental	omentum	3	1
1	omentum	omental	3	1
1	one	1	4	1
1	opd	o p dept	5	3	5/7/2005 00:00:00
1	opd	out pat	5	2	5/7/2005 00:00:00
1	opd	outpatient	5	1	5/7/2005 00:00:00
1	opd	outpatients	5	1	5/7/2005 00:00:00
1	open	opn	3	1	2/11/2005 00:00:00
1	ophth	opthalmia	4	1	7/7/2005 00:00:00
1	opn	open	3	1	2/11/2005 00:00:00
1	opthalmia	ophth	4	1	7/7/2005 00:00:00
1	ortho	orthopaedic	3	1	26/10/2005 00:00:00
1	ortho	orthopaedic clinic	3	2	26/10/2005 00:00:00
1	ortho	orthopaedic surgeon	3	2	26/10/2005 00:00:00
2	osteo arthritis	osteoarthritis	5	1	13/10/2005 00:00:00
1	osteoarthritis	osteo arthritis	5	2	13/10/2005 00:00:00
1	osteoporosis	osteoporotic	5	1	30/10/2005 00:00:00
1	osteoporotic	osteoporosis	5	1	30/10/2005 00:00:00
1	oth	other	4	1
1	other	oth	4	1
2	out hosp	recently in hospital	1	3	2/2/2006 00:00:00
2	out hospital	discharged from hospital	1	3	30/1/2006 00:00:00
2	out hospital	recently in hospital	1	3	30/1/2006 00:00:00
3	out of hosp	recently in hospital	2	3	2/2/2006 00:00:00
3	out of hospital	discharged from hospital	2	3	30/1/2006 00:00:00
3	out of hospital	recently in hospital	2	3	2/2/2006 22:23:36
2	out pat	opd	5	1	5/7/2005 00:00:00
2	out pat	outpatient	5	1	5/7/2005 00:00:00
2	out pat	outpatients	5	1	5/7/2005 00:00:00
2	out patients	o p dept	5	3	5/7/2005 00:00:00
1	outpatient	opd	5	1	5/7/2005 00:00:00
1	outpatient	out pat	5	2	5/7/2005 00:00:00
1	outpatients	clinic	5	1	5/7/2005 00:00:00
1	outpatients	o p dept	5	3	5/7/2005 00:00:00
1	outpatients	opd	5	1	5/7/2005 00:00:00
1	outpatients	out pat	5	2	5/7/2005 00:00:00
1	ovarian	ovary	4	1	2/4/2011 21:33:16
1	ovary	ovarian	4	1	2/4/2011 21:33:16
1	overdose	overdose of drug	2	3	30/1/2006 00:00:00
1	overnight	night	4	1	4/7/2005 00:00:00
3	p i d	pelvic inflammatory disease	4	3
2	p n	postnatal	4	1
3	p n d	paroxysmal nocturnal dyspnoea	4	3	14/7/2005 00:00:00
1	pain	painful	5	1
1	pain	pains	5	1	15/7/2005 00:00:00
1	painful	pain	5	1
1	pains	pain	5	1	15/7/2005 00:00:00
1	palm	hand	1	1
1	pancreas	pancreatic	4	1	30/1/2006 00:00:00
1	pancreatic	pancreas	4	1	30/1/2006 00:00:00
1	para	parity	5	1	6/7/2005 00:00:00
1	paracetamol	drug	1	1
1	parity	para	5	1	6/7/2005 00:00:00
1	parkinsons	parkinson disease	3	2
3	paroxysmal nocturnal dyspnoea	p n d	4	3	14/7/2005 00:00:00
1	patient	inpatient	1	1	2/2/2006 00:00:00
1	pe	pulmonary embolus	3	2
2	pedal cycle	bicycle	5	1
2	pediculus capitis	head lice	3	2
2	pediculus corporis	body lice	3	2
2	pediculus pubis	pubic lice	3	2
1	pelvic	pelvis	5	1	30/10/2005 00:00:00
3	pelvic inflammatory disease	p i d	4	3
1	pelvis	pelvic	5	1	30/10/2005 00:00:00
1	perf	perforated	4	1
1	perforat	perforation	5	1	6/7/2005 00:00:00
1	perforated	perf	4	1
1	perforation	perforat	5	1	6/7/2005 00:00:00
1	perimenopausal	menopausal	1	1	27/10/2005 00:00:00
1	perimenopausal	menopause	1	1	27/10/2005 00:00:00
2	perineal tear	perineal tear during delivery	1	4
2	period cycle	period	3	1	2/11/2005 00:00:00
1	periods	menstrual cycle	2	2	2/11/2005 17:49:18
2	periods cycle	periods	3	1	2/11/2005 00:00:00
1	phalanges	phalanx	3	1	2/11/2005 00:00:00
1	phalanx	phalanges	3	1	2/11/2005 00:00:00
1	phlegm	sputum	3	1	27/10/2005 00:00:00
2	phthirus pubis	pubic lice	3	2
1	physio	physiotherapist	3	1	30/1/2006 00:00:00
1	physiotherapist	physiotherapy	3	1	24/11/2005 00:00:00
1	physiotherapy	physiotherapist	3	1	24/11/2005 00:00:00
2	pigmented mole	pigmented naevus	3	2
1	pip	proximal interphalangeal	5	2	30/10/2005 00:00:00
2	pm report	pm	3	1
2	pm report	post mortem	3	2
2	pm report	post mortem report	3	3
1	polio	poliomyelitis	5	1	30/10/2005 00:00:00
1	poliomyelitis	polio	5	1	30/10/2005 00:00:00
2	poor appetite	lack of appetite	3	3
1	position	posn	5	1	6/7/2005 00:00:00
1	positive	detected	4	1	31/10/2005 00:00:00
1	posn	position	5	1	6/7/2005 00:00:00
1	post	posterior	5	1	11/7/2005 00:00:00
2	post mortem	pm	3	1
2	post nasal	postnasal	5	1	12/10/2005 00:00:00
1	posterior	post	5	1	11/7/2005 00:00:00
1	postnasal	post nasal	5	2	12/10/2005 00:00:00
1	postnatal	p n	4	2
1	postnatal	postpartum	5	1
1	postpartum	postnatal	5	1
1	preg	pregnant	4	1
1	pregnant	preg	4	1
1	present	positive	2	1	23/11/2005 00:00:00
1	previous	history of	3	2	6/7/2005 00:00:00
1	prim	primary	2	1	30/1/2006 00:00:00
1	prob	problem	4	1	15/7/2005 11:07:57
1	problem	prob	4	1	15/7/2005 11:07:57
1	proprioception	joint position sense	5	3	6/7/2005 00:00:00
1	proprioception	joint posn sense	5	3	6/7/2005 00:00:00
1	prostate	prostatic	4	1	30/1/2006 00:00:00
1	prostatic	prostate	4	1	30/1/2006 00:00:00
1	proximal	distal	-100	1
2	proximal humerus	upper end of humerus	3	4	30/10/2005 00:00:00
2	proximal interphalangeal	pip	5	1	30/10/2005 00:00:00
2	proximal radius	upper end of radius	3	4	30/10/2005 00:00:00
2	proximal ulna	upper end of ulna	3	4	30/10/2005 00:00:00
1	psoriatic	psoriasis	2	1	13/7/2005 00:00:00
1	psych	psychiatric	5	1
1	psychiatric	psych	5	1
1	psychiatrist	psychiatry	5	1	13/7/2005 00:00:00
1	psychiatry	psychiatrist	5	1	13/7/2005 00:00:00
2	pubic lice	crabs	3	1
2	pubic lice	pediculus pubis	3	2
2	pubic lice	phthirus pubis	3	2
1	publ	public	5	1
1	public	publ	5	1
1	pul	pulmonary	1	1	30/1/2006 00:00:00
1	pulm	pulmonary	2	1	30/1/2006 00:00:00
1	pulmonary	lung	3	1
1	pv	vaginal	3	1
2	pv bleeding	vaginal haemorrhage	3	2
1	pvd	peripheral vascular disease	2	3
1	pyrexia	fever	5	1
1	r	right	3	1	11/7/2005 16:02:39
3	r d s	respiratory distress syndrome	5	3
3	r i f	right iliac fossa	5	3	14/7/2005 00:00:00
3	r t a	road traffic accident	4	3
3	r t a	rta	5	1
1	rad	radius	3	1	26/10/2005 00:00:00
1	radial	radius	5	1	30/10/2005 00:00:00
1	radius	radial	5	1	30/10/2005 00:00:00
1	rds	respiratory distress syndrome	5	3
1	receiv	receive	5	1
1	receiv	received	5	1
1	receive	receiv	5	1
1	received	receiv	5	1
2	recent admission	recently in hospital	2	3	31/1/2006 00:00:00
2	recent hosp	recently in hospital	1	3	30/1/2006 00:00:00
2	recent hospital	recently in hospital	1	3	30/1/2006 00:00:00
2	recent hospitalisation	recently in hospital	2	3	31/1/2006 11:03:09
2	recent hospitalization	recently in hospital	2	3	31/1/2006 11:03:24
3	recent in hosp	recently in hospital	2	3	30/1/2006 00:00:00
3	recent in hospital	recently in hospital	2	3	30/1/2006 00:00:00
1	rectal	rectally	4	1	13/7/2005 00:00:00
1	rectal	rectum	5	1
1	rectally	rectal	4	1	13/7/2005 00:00:00
1	rectum	rectal	5	1
1	refer	referral	5	1	13/7/2005 00:00:00
1	refer	referred	4	1
1	referral	refer	5	1	13/7/2005 00:00:00
1	referral	referred	5	1	13/7/2005 12:27:24
1	referred	refer	4	1
1	referred	referral	5	1	13/7/2005 12:27:24
2	referred pain	pain	2	1	29/11/2005 00:00:00
1	reffered	referred	3	1	4/7/2005 00:00:00
1	renal	kidney	4	1
3	renal or ureteric	renal tract	3	2	2/10/2005 00:00:00
2	renal tract	kidney and ureter	3	3	2/10/2005 11:57:48
2	renal tract	kidney or ureter	3	3	2/10/2005 11:57:37
2	renal tract	renal or ureteric	3	3	2/10/2005 11:57:58
1	repat	repeat	1	1	30/1/2006 00:30:42
1	reported	referred	2	1	30/1/2006 00:00:00
2	resid inst	residential institution	5	2
2	residential institution	resid inst	5	2
2	resp fail	respiratory failure	3	2
1	respiratory	chest	2	1	14/7/2005 00:00:00
1	respiratory	resp system	3	2	14/7/2005 00:00:00
3	respiratory distress syndrome	r d s	5	3
3	respiratory distress syndrome	rds	5	1
1	restest	retest	1	1	16/11/2005 00:00:00
2	restless legs	restless legs syndrome	2	3	29/11/2005 00:00:00
2	resulting from	due to	5	2
2	resulting in	causing	5	1
2	resulting in	complicated by	5	2
1	review	reviewed	5	1	4/7/2005 00:00:00
1	reviewed	review	5	1	4/7/2005 00:00:00
1	rheum	rheumatic	2	1
1	rheum	rheumatism	2	1
1	rheum	rheumatoid	2	1
1	rif	right iliac fossa	2	3	27/10/2005 18:35:26
1	right	left	-100	1
1	right	lt	-100	1
1	right	r	3	1	11/7/2005 00:00:00
1	right	right side	4	2	27/10/2005 00:00:00
1	right	right sided	4	2	27/10/2005 00:00:00
1	right	rt	3	1	11/7/2005 00:00:00
3	right iliac fossa	r i f	5	3	14/7/2005 00:00:00
3	right iliac fossa	rif	2	1	27/10/2005 18:35:26
2	right side	right	4	1	27/10/2005 00:00:00
2	right sided	right	4	1	27/10/2005 00:00:00
2	ring finger	finger	1	1
3	road traffic accident	mvta	3	1
3	road traffic accident	r t a	4	3
3	road traffic accident	rta	4	1
1	rsi	repetitive strain injury	2	3
1	rt	left	-100	1
1	rt	right	3	1	11/7/2005 16:02:41
1	rta	r t a	5	3
1	rta	road traffic accident	4	3
1	running	strenuous exertion	2	2	11/7/2005 00:00:00
1	rupture	ruptured	5	1
1	ruptured	rupture	5	1
1	ruq	right upper quadrant	2	3	24/11/2005 00:00:00
3	s c c	squamous cell carcinoma	4	3
4	s i d s	sudden infant death syndrome	4	4
3	s l e	systemic lupus erythematosus	5	3
3	s l r	straight leg raise	5	3	6/7/2005 00:00:00
3	s l r	straight leg raising	5	3	6/7/2005 00:00:00
3	s o b	short of breath	5	3	11/7/2005 00:00:00
4	s v c o	superior vena cava obstruction	5	4
1	sad	seasonal affective disorder	2	3
1	sah	subarachnoid haemorrhage	3	2	30/1/2006 00:00:00
1	sbe	subacute bacterial endocarditis	3	3
1	scap	scapula	3	1	14/7/2005 00:00:00
1	scc	squamous cell carcinoma	4	3
1	scid	severe combined immunodeficiency	4	3
2	sd 17	cause of death clarif	3	4
2	sd 18	cause of death clarif	3	4
3	seasonal affective disorder	sad	2	1
1	second	2 nd	5	2	7/7/2005 09:07:14
2	second lumbar	l 2	5	2	30/10/2005 00:00:00
2	second toe	toe	2	1
1	secondaries	secondary deposits	5	2	7/7/2005 00:00:00
1	secondaries	secondary malignant neoplasm	4	3	7/7/2005 00:00:00
1	secondary	2 ndry	4	2
2	secondary deposits	secondaries	5	1	7/7/2005 00:00:00
3	secondary malignant neoplasm	metastases	4	1	7/7/2005 00:00:00
3	secondary malignant neoplasm	metastasis	4	1	7/7/2005 00:00:00
3	secondary malignant neoplasm	secondaries	4	1	7/7/2005 00:00:00
2	self discharge	patient self discharge	2	3	2/2/2006 00:00:00
2	self discharged	patient self discharge	2	3	2/2/2006 00:00:00
2	self harm	self inflicted injury	5	3	2/10/2005 00:00:00
3	self inflicted injury	self harm	5	2	2/10/2005 00:00:00
3	send a e	refer to hospital casualty	3	4	13/7/2005 00:00:00
3	send accident emergency	refer to hospital casualty	3	4	13/7/2005 00:00:00
3	sent a e	refer to hospital casualty	3	4	13/7/2005 00:00:00
3	sent accident emergency	refer to hospital casualty	3	4	13/7/2005 00:00:00
2	sent home	discharged from inpatient care	2	4	30/1/2006 00:00:00
2	sent hospital	refer to hospital	3	3	13/7/2005 00:00:00
5	sent to a and e	refer to hospital casualty	3	4	13/7/2005 00:00:00
4	sent to a e	refer to hospital	3	3	13/7/2005 00:00:00
4	sent to a e	refer to hospital casualty	3	4	13/7/2005 00:00:00
5	sent to accident and emergency	refer to hospital casualty	3	4	13/7/2005 00:00:00
4	sent to accident emergency	refer to hospital casualty	3	4	13/7/2005 00:00:00
3	sent to hospital	refer to hospital	3	3	13/7/2005 00:00:00
2	seventh cervical	c 7	5	2	30/10/2005 00:00:00
3	severe combined immunodeficiency	scid	4	1
3	short of breath	dyspnoea	5	1	11/7/2005 00:00:00
3	short of breath	s o b	5	3	11/7/2005 00:00:00
3	short of breath	shortness of breath	5	3	11/7/2005 12:40:27
3	short of breath	sob	5	1	11/7/2005 00:00:00
3	shortness of breath	short of breath	5	3	11/7/2005 12:40:27
1	shoulder	shoulder joint	5	2
1	shoulder	upper limb	1	2
2	shoulder joint	shoulder	5	1
1	side	sided	5	1	2/10/2005 00:00:00
1	sided	side	5	1	2/10/2005 00:00:00
1	sids	sudden infant death syndrome	3	4
2	sinus nad	no sinus disease	4	3	13/7/2005 00:00:00
2	sinus normal	no sinus disease	4	3	13/7/2005 00:00:00
2	sinus trouble	sinus problem	3	2	13/7/2005 00:00:00
2	sixth cervical	c 6	5	2	30/10/2005 00:00:00
1	sle	systemic lupus erythematosus	5	3
1	slr	straight leg raise	5	3	6/7/2005 00:00:00
1	slr	straight leg raising	5	3	6/7/2005 00:00:00
1	smith	smiths	5	1	30/10/2005 00:00:00
1	smiths	smith	5	1	30/10/2005 00:00:00
1	smoked	smoked tobacco	3	2	16/11/2005 00:00:00
1	smoker	smokes	5	1	27/10/2005 00:00:00
1	smokes	smoker	5	1	27/10/2005 00:00:00
1	sob	breathless	4	1	11/7/2005 00:00:00
1	sob	breathlessness	4	1	11/7/2005 00:00:00
1	sob	short of breath	5	3	11/7/2005 00:00:00
1	social	socially	4	1	13/7/2005 00:00:00
1	socially	social	4	1	13/7/2005 00:00:00
2	soft bs	bowel sounds	1	2	30/1/2006 00:00:00
1	spinal	spiral	-100	1
1	spiral	spinal	-100	1
1	spleen	splenic	3	1
1	splenic	spleen	3	1
1	splinter	splinters	4	1
1	splinters	splinter	4	1
1	sprain	sprained	5	1
1	sprained	sprain	5	1
1	sputum	phlegm	3	1	27/10/2005 00:00:00
3	squamous cell carcinoma	s c c	4	3
3	squamous cell carcinoma	scc	4	1
1	staph	staphylococcus	5	1	23/11/2005 00:00:00
1	staphylococcus	staph	5	1	23/11/2005 00:00:00
1	std	sexually transmitted disease	2	3
1	stidor	stridor	3	1	13/7/2005 00:00:00
1	stiff	stiffness	3	1	29/11/2005 00:00:00
1	stiffness	stiff	3	1	29/11/2005 00:00:00
1	stomach	gastric	3	1
1	stone	calculus	3	1	29/11/2005 00:00:00
1	stones	calculi	3	1	29/11/2005 00:00:00
1	stones	calculus	2	1	29/11/2005 14:40:03
1	stool	motion	3	1	3/11/2005 00:00:00
1	stool	motions	3	1	3/11/2005 00:00:00
1	stools	motion	3	1	3/11/2005 00:00:00
1	stools	motions	3	1	3/11/2005 00:00:00
2	str faecalis	strep faecalis	5	2	23/11/2005 00:00:00
2	str faecalis	streptococcus faecalis	5	2	23/11/2005 00:00:00
3	straight leg raise	s l r	5	3	6/7/2005 00:00:00
3	straight leg raise	slr	5	1	6/7/2005 00:00:00
3	straight leg raising	s l r	5	3	6/7/2005 00:00:00
3	straight leg raising	slr	5	1	6/7/2005 00:00:00
2	stre faecalis	strep faecalis	5	2	23/11/2005 00:00:00
2	strep faecalis	str faecalis	5	2	23/11/2005 00:00:00
2	strep faecalis	stre faecalis	5	2	23/11/2005 00:00:00
2	strep faecalis	streptococcus faecalis	5	2	23/11/2005 00:00:00
2	streptococcus faecalis	str faecalis	5	2	23/11/2005 00:00:00
2	streptococcus faecalis	strep faecalis	5	2	23/11/2005 00:00:00
1	stroke	c v a	4	3
1	stroke	cva	4	1
2	sub mental	submental	5	1	6/7/2005 00:00:00
3	subacute bacterial endocarditis	sbe	3	1
1	submental	sub mental	5	2	6/7/2005 00:00:00
4	sudden infant death syndrome	s i d s	4	4
4	sudden infant death syndrome	sids	3	1
1	sugar	glucose	3	1	23/11/2005 00:00:00
4	superior vena cava obstruction	s v c o	5	4
4	superior vena cava obstruction	svco	5	1
2	supra ventricular	supraventricular	5	1	30/1/2006 00:00:00
1	supraclav	supraclavicular	5	1	6/7/2005 00:00:00
1	supraclavicular	supraclav	5	1	6/7/2005 00:00:00
1	supraventricular	supra ventricular	5	2	30/1/2006 00:00:00
1	surgeon	surgery	3	1	13/7/2005 10:33:29
1	surgery	surgeon	3	1	13/7/2005 10:33:29
2	surgical clinic	general surgery	5	2	13/7/2005 00:00:00
1	svco	superior vena cava obstruction	5	4
1	swelling	swollen	4	1	12/7/2005 00:00:00
1	swollen	swelling	4	1	12/7/2005 00:00:00
1	symptoms	discomfort	2	1	11/7/2005 00:00:00
1	syndrome	disorder	1	1
3	systemic lupus erythematosus	s l e	5	3
3	systemic lupus erythematosus	sle	5	1
4	t 11 / 12	thoracic	3	1
4	t 11 t 12	thoracic	3	1
2	t 12	twelfth thoracic	5	2	30/10/2005 00:00:00
5	t 12 / l 1	lumbar	2	1
5	t 12 / l 1	thoracic	2	1
4	t 12 l 1	lumbar	2	1
4	t 12 l 1	thoracic	2	1
4	t a t t	tired all the time	5	4	6/7/2005 00:00:00
2	t b	tuberculosis	5	1
3	t i a	transient ischaemic attack	4	3	26/10/2005 00:00:00
4	t i b c	total iron binding capacity	5	4	3/11/2005 00:00:00
3	t s h	thyroid stimulating hormone	4	3
1	tablets	tabs	4	1
1	tabs	tablets	4	1
2	taken hospital	referred hospital	3	2	4/7/2005 00:00:00
5	taken to a and e	refer to a and e department	3	6	13/7/2005 00:00:00
3	taken to hospital	referred to hospital	3	3	13/7/2005 00:00:00
1	talar	talus	5	1	30/10/2005 00:00:00
1	talus	talar	5	1	30/10/2005 00:00:00
1	tatt	tired all the time	5	4	6/7/2005 00:00:00
1	tb	tuberculosis	5	1
1	tear	derangement	2	1
1	tender	tenderness	5	1	14/7/2005 00:00:00
2	tender over	tender	3	1	14/7/2005 00:00:00
2	tender over	tenderness	3	1	14/7/2005 00:00:00
1	tenderness	tender	5	1	14/7/2005 00:00:00
1	thigh	leg	1	1
1	thigh	lower limb	1	2
1	third	3 rd	5	2	7/7/2005 00:00:00
2	third cervical	c 3	5	2	30/10/2005 00:00:00
2	third lumbar	l 3	5	2	30/10/2005 00:00:00
2	third toe	toe	2	1
2	thoracic aneurysm	thoracic aortic aneurysm	2	3
1	three	3	5	1	6/7/2005 00:00:00
1	thumb	hand	1	1
1	thyr	thyroid	2	1
2	thyroid deficiency	hypothyroidism	5	1
3	thyroid stimulating hormone	t s h	4	3
3	thyroid stimulating hormone	tsh	4	1
1	thyrotoxicosis	hyperthyroidism	5	1
1	thyrotoxicosis	thyroid dysfunction	3	2
1	tia	transient ischaemic attack	4	3	26/10/2005 00:00:00
1	tib	tibial	5	1	11/7/2005 00:00:00
1	tibc	total iron binding capacity	5	4	3/11/2005 00:00:00
1	tibia	tibial	5	1	30/10/2005 00:00:00
1	tibial	tib	5	1	11/7/2005 00:00:00
1	tibial	tibia	5	1	30/10/2005 00:00:00
4	tired all the time	t a t t	5	4	6/7/2005 00:00:00
4	tired all the time	tatt	5	1	6/7/2005 00:00:00
1	toe	finger	-100	1
1	toe	foot	1	1
1	tooth	dental	3	1
4	total iron binding capacity	t i b c	5	4	3/11/2005 00:00:00
4	total iron binding capacity	tibc	5	1	3/11/2005 00:00:00
1	tourette	gilles de la tourette	3	4
1	tourette	gilles de la tourettes	3	4
3	transient ischaemic attack	t i a	4	3	26/10/2005 00:00:00
3	transient ischaemic attack	tia	4	1	26/10/2005 00:00:00
1	trapezious	trapezius	3	1	2/11/2005 00:00:00
1	traum	trauma	4	1
1	traum	traumatic	4	1
1	trauma	traum	4	1
1	trauma	traumatic	4	1
3	trauma self referral	casualty self referral	3	3	13/7/2005 00:00:00
1	traumatic	traum	4	1
1	traumatic	trauma	4	1
1	tsh	thyroid stimulating hormone	4	3
1	tuberculosis	t b	5	2
1	tuberculosis	tb	5	1
2	tuberculosis vaccination	bcg	5	1	7/7/2005 00:00:00
2	twelfth thoracic	t 12	5	2	30/10/2005 00:00:00
1	two	2	5	1	6/7/2005 00:00:00
3	type 1 diabetes	type i diabetes	5	3
4	type 1 respiratory failure	respiratory failure	2	2
2	type 2	type ii	5	2
3	type 2 diabetes	type ii diabetes	5	3
4	type 2 respiratory failure	respiratory failure	2	2
3	type i diabetes	type 1 diabetes	5	3
2	type ii	type 2	5	2
3	type ii diabetes	type 2 diabetes	5	3
3	u m n	upper motor neuron	5	3	6/7/2005 00:00:00
3	u m n	upper motor neurone	5	3	6/7/2005 00:00:00
4	u r t i	upper respiratory tract infection	4	4
3	u t i	urinary tract infection	5	3
1	ulna	ulnar	5	1	30/10/2005 00:00:00
1	ulnar	ulna	5	1	30/10/2005 00:00:00
1	umn	upper motor neuron	5	3	6/7/2005 00:00:00
1	umn	upper motor neurone	5	3	6/7/2005 00:00:00
1	uncertain	unknown	4	1
1	undiagnosed	not diagnosed	3	2
1	undiagnosed	not yet diagnosed	3	3
1	unknown	uncertain	4	1
1	unsp	unspecified	4	1
1	unspec	unspecified	4	1
1	unspecified	unsp	4	1
1	unspecified	unspec	4	1
1	up	high	1	1	30/1/2006 00:00:00
2	upper arm	arm	1	1
2	upper arm	upper limb	1	2
3	upper end humerus	proximal humerus	1	2	30/10/2005 00:00:00
4	upper end of humerus	proximal humerus	3	2	30/10/2005 00:00:00
4	upper end of radius	proximal radius	3	2	30/10/2005 00:00:00
4	upper end of ulna	proximal ulna	3	2	30/10/2005 00:00:00
3	upper end radius	proximal radius	1	2	30/10/2005 00:00:00
3	upper end ulna	proximal ulna	1	2	30/10/2005 00:00:00
3	upper motor neuron	u m n	5	3	6/7/2005 00:00:00
3	upper motor neuron	umn	5	1	6/7/2005 00:00:00
3	upper motor neurone	u m n	5	3	6/7/2005 00:00:00
3	upper motor neurone	umn	5	1	6/7/2005 00:00:00
4	upper respiratory tract infection	u r t i	4	4
4	upper respiratory tract infection	urti	4	1
3	urinary tract infection	u t i	5	3
3	urinary tract infection	uti	5	1
1	urti	upper respiratory tract infection	4	4
1	urticaria	urticarial	5	1	14/7/2005 00:00:00
1	urticarial	urticaria	5	1	14/7/2005 00:00:00
1	uterine	uterus	5	1	27/10/2005 00:00:00
1	uterus	uterine	5	1	27/10/2005 00:00:00
1	uti	urinary tract infection	5	3
2	v e	vaginal examination	5	2	27/10/2005 00:00:00
3	v s d	ventricular septal defect	5	3
1	vaccination	immunisation	5	1	7/7/2005 00:00:00
1	vaccination	immunization	5	1	7/7/2005 00:00:00
1	vaccn	immunisation	3	1	14/7/2005 00:00:00
1	vaccn	vaccination	3	1	14/7/2005 00:00:00
1	vag	vagina	4	1	6/7/2005 00:00:00
1	vag	vaginal	5	1	27/10/2005 18:31:20
1	vagina	vag	4	1	6/7/2005 00:00:00
1	vaginal	pv	3	1
1	vaginal	vag	5	1	27/10/2005 18:31:20
2	vaginal examination	v e	5	2	27/10/2005 00:00:00
2	vaginal examination	ve	5	1	27/10/2005 00:00:00
1	vascular	cardiovascular	1	1
1	vasular	vascular	2	1	30/1/2006 00:00:00
1	ve	vaginal examination	5	2	27/10/2005 00:00:00
1	veh	vehicle	4	1
1	vehicle	veh	4	1
3	ventricular septal defect	v s d	5	3
3	ventricular septal defect	vsd	5	1
1	vertebra	vertebral	5	1	30/10/2005 00:00:00
1	vertebral	vertebra	5	1	30/10/2005 00:00:00
1	vomit	vomiting	4	1	13/10/2005 19:27:38
1	vomited	vomiting	3	1	13/7/2005 00:00:00
1	vomiting	vomit	4	1	13/10/2005 19:27:38
1	vomitting	vomiting	3	1
1	vommiting	vomiting	3	1
1	vsd	ventricular septal defect	5	3
1	vulva	vulval	4	1	14/7/2005 00:00:00
1	vulval	vulva	4	1	14/7/2005 00:00:00
1	walking	mild exertion	2	2	11/7/2005 00:00:00
2	was hosp	recently in hospital	1	3	30/1/2006 00:00:00
2	was hospital	recently in hospital	1	3	30/1/2006 00:00:00
3	was in hosp	recently in hospital	2	3	30/1/2006 00:00:00
3	was in hospital	recently in hospital	2	3	30/1/2006 00:00:00
2	water transport	wt	3	1
2	well hydrated	not dehydrated	5	2	13/7/2005 00:00:00
3	went a e	casualty self referral	1	3	13/7/2005 14:12:26
2	went cas	casualty self referral	3	3	13/7/2005 00:00:00
2	went casualty	casualty self referral	3	3	13/7/2005 00:00:00
2	went hospital	self referral to hospital	3	4	5/7/2005 00:00:00
5	went to a and e	casualty self referral	4	3	13/7/2005 14:12:11
4	went to a e	casualty self referral	1	3	13/7/2005 14:12:22
3	went to cas	casualty self referral	3	3	13/7/2005 00:00:00
3	went to casualty	casualty self referral	3	3	13/7/2005 00:00:00
3	went to hospital	self referral to hospital	3	4	5/7/2005 00:00:00
1	wheeze	wheezing	5	1	11/7/2005 00:00:00
1	wheeze	wheezy	5	1	11/7/2005 00:00:00
1	wheezing	wheeze	5	1	11/7/2005 00:00:00
1	wheezing	wheezy	5	1	11/7/2005 00:00:00
1	wheezy	wheeze	5	1	11/7/2005 00:00:00
1	wheezy	wheezing	5	1	11/7/2005 00:00:00
2	whip lash	whiplash	5	1	2/11/2005 00:00:00
1	whiplash	whip lash	5	2	2/11/2005 00:00:00
1	whiplash	whiplash injury	2	2	30/1/2006 00:35:00
1	without	no	4	1
1	wnd	wound	3	1
1	wrist	arm	1	1
1	wrist	upper limb	1	2
1	wrist	wrist joint	5	2
2	wrist joint	wrist	5	1
2	wt loss	weight loss	3	2	30/1/2006 00:00:00
