# Supplementary material for: The freetext matching algorithm: a computer program to extract diagnoses and causes of death from unstructured text in electronic health records
Source: BMC Med Inform Decis Mak. 2012 Aug 7;12:88. doi: 10.1186/1472-6947-12-88 (PMC3483188; doi:10.1186/1472-6947-12-88)
Supplement: Additional file 2 — Source code of Freetext Matching Algorithm. ZIP archive containing plain text files of Visual Basic modules in the Access database, and .CSV files (comma separated text files) containing the manually edited lookup tables. The table of Read/OXMIS terms is not included, but is contained in the Access database (Additional file 3). Program code is licensed under the GNU General Public License Version 3. [file 1472-6947-12-88-S2.zip › terms.bas]

Attribute VB_Name = "terms"
Option Compare Database
Option Explicit
' Contains the list of Read terms for the purposes of the program

Const max_usedterms = 100000
Const max_allterms = 150000

Dim a_std_term(max_usedterms) As String ' table of std_term (ordered) to get termref
Dim a_termref(max_usedterms) As Long ' table of std_term (ordered) to get termref
Dim a_terms_used As Long

Dim b_termref(max_allterms) As Long ' to get std_term or attrib_str. All termrefs included
Dim b_std_term(max_allterms) As String
Dim b_attrib_str(max_allterms) As String
Dim b_type(max_allterms) As String ' data type of Read term (pregnancy, labtest, death etc.)
Dim b_terms_used As Long

Sub infile()
' Inputs everything from filenumber 1
Dim b As Long: b = 0
' a arrays
Do
    b = b + 1
    Input #1, a_std_term(b), a_termref(b)
Loop Until a_std_term(b) = "___NEXT___"
a_terms_used = b - 1: b = 0
' b arrays
Do
    b = b + 1
    Input #1, b_std_term(b), b_termref(b), b_attrib_str(b), b_type(b)
Loop Until b_std_term(b) = "___NEXT___"
b_terms_used = b - 1
End Sub

Sub outfile()
' Outputs arrays to filenumber 1
Dim b As Long
' a arrays
For b = 1 To a_terms_used
    Write #1, a_std_term(b), a_termref(b)
Next
Write #1, "___NEXT___", a_termref(b)
' b arrays
For b = 1 To b_terms_used
    Write #1, b_std_term(b), b_termref(b), b_attrib_str(b), b_type(b)
Next
Write #1, "___NEXT___", b_termref(b), b_attrib_str(b), b_type(b)
End Sub

Sub init()
Dim t As Date: t = Now ' for timing
Dim r As Recordset, c As Long
Set r = CurrentDb.OpenRecordset("SELECT std_term, termref FROM terms WHERE " & _
    "terms.Include=True ORDER BY std_term;")
r.MoveFirst: c = 1
Do
    a_std_term(c) = r!std_term
    a_termref(c) = r!Termref
    r.MoveNext: c = c + 1
Loop Until r.EOF
a_terms_used = c - 1

Set r = CurrentDb.OpenRecordset( _
    "SELECT std_term, termref, attr, type FROM terms ORDER BY termref;")
r.MoveFirst: c = 1
Do
    b_attrib_str(c) = r!Attr
    b_std_term(c) = r!std_term
    b_termref(c) = r!Termref
    If Not IsNull(r!Type) Then b_type(c) = r!Type
    r.MoveNext: c = c + 1
Loop Until r.EOF
b_terms_used = c - 1

Debug.Print ((Now - t) * 86400) & " seconds to initialise terms"
End Sub

Function true_term(Termref As Long) As Boolean
' whether a term contains a true part
Dim attrib_string As String
attrib_string = attrib_str(Termref)
Dim a As Integer
For a = 1 To Len(attrib_string)
    If Mid(attrib_string, a, 1) = "F" Then true_term = False: Exit Function
    If Mid(attrib_string, a, 1) = "T" Then true_term = True: Exit Function
    If Mid(attrib_string, a, 1) = "T" Then true_term = True: Exit Function
Next
End Function

Function exact_read_termref(search_term As String) As Long
'attempts to find an exact match to Read (using std_terms) -- returns termref
' NB terms in std_term column have spaces before and after the words
Dim top As Long, bot As Long, trial As Long
If search_term = "" Then Exit Function
top = 1: bot = a_terms_used
Do
    trial = Int((top + bot) / 2)
    If a_std_term(trial) > search_term Then
        bot = trial - 1
    ElseIf a_std_term(trial) < search_term Then
        top = trial + 1
    ElseIf a_std_term(trial) = search_term Then
        top = trial: bot = trial
    End If
Loop Until bot - top < 2
If a_std_term(top) = search_term Then exact_read_termref = a_termref(top)
If a_std_term(bot) = search_term Then exact_read_termref = a_termref(bot)
End Function

' read_type, std_term and attrib_str functions are basically the same but return the result from
' different arrays
Function read_type(Termref As Long) As String
' returns the type code of the Read Term (whether pregnancy, death, labtest etc.)
Dim top As Long, bot As Long, trial As Long
top = 1: bot = b_terms_used
Do
    trial = Int((top + bot) / 2)
    If b_termref(trial) > Termref Then
        bot = trial - 1
    ElseIf b_termref(trial) < Termref Then
        top = trial + 1
    ElseIf b_termref(trial) = Termref Then
        top = trial: bot = trial
    End If
Loop Until bot - top < 2
If b_termref(top) = Termref Then read_type = b_type(top)
If b_termref(bot) = Termref Then read_type = b_type(bot)
End Function

Function std_term(Termref As Long) As String
' standardised term for a termref
Dim top As Long, bot As Long, trial As Long
top = 1: bot = b_terms_used
Do
    trial = Int((top + bot) / 2)
    If b_termref(trial) > Termref Then
        bot = trial - 1
    ElseIf b_termref(trial) < Termref Then
        top = trial + 1
    ElseIf b_termref(trial) = Termref Then
        top = trial: bot = trial
    End If
Loop Until bot - top < 2
If b_termref(top) = Termref Then std_term = b_std_term(top)
If b_termref(bot) = Termref Then std_term = b_std_term(bot)
End Function

Function attrib_str(Termref As Long) As String
' attribute string for a termref
Dim top As Long, bot As Long, trial As Long
top = 1: bot = b_terms_used
Do
    trial = Int((top + bot) / 2)
    If b_termref(trial) > Termref Then
        bot = trial - 1
    ElseIf b_termref(trial) < Termref Then
        top = trial + 1
    ElseIf b_termref(trial) = Termref Then
        top = trial: bot = trial
    End If
Loop Until bot - top < 2
If b_termref(top) = Termref Then attrib_str = b_attrib_str(top)
If b_termref(bot) = Termref Then attrib_str = b_attrib_str(bot)
End Function
