# Supplementary material for: The freetext matching algorithm: a computer program to extract diagnoses and causes of death from unstructured text in electronic health records
Source: BMC Med Inform Decis Mak. 2012 Aug 7;12:88. doi: 10.1186/1472-6947-12-88 (PMC3483188; doi:10.1186/1472-6947-12-88)
Supplement: Additional file 2 — Source code of Freetext Matching Algorithm. ZIP archive containing plain text files of Visual Basic modules in the Access database, and .CSV files (comma separated text files) containing the manually edited lookup tables. The table of Read/OXMIS terms is not included, but is contained in the Access database (Additional file 3). Program code is licensed under the GNU General Public License Version 3. [file 1472-6947-12-88-S2.zip › wordlist.bas]

Attribute VB_Name = "wordlist"
Option Compare Binary ' CASE SENSITIVE.
Option Explicit

' 3 tables for rapid lookup
Const maxsingle = 200000
Const maxdouble = 300000
Const maxwords = 100000
Const maxignore = 100
' A faster method for managing the wordlist

' 1 SINGLE - a list of single words sorted by word then numwd.
Dim s_termref(maxsingle) As Long
Dim s_words(maxsingle) As String
Dim s_numwd(maxsingle) As Byte
Dim s_max As Long

' 2 DOUBLE - a list of pairs of words sorted by word then numwd.
Dim d_termref(maxdouble) As Long
Dim d_words(maxdouble) As String
Dim d_numwd(maxdouble) As Byte
Dim d_max As Long

' 3 ALL - a list of all individual words (i.e. words from singlewords, but unique entries
' Also includes non-clinical words from a general wordlist.
Dim w_words(maxwords) As String
Dim w_clinical(maxwords) As Boolean ' added 30jan06; whether the word is possibly part of a Clinical Term
Dim w_top(40) As Long ' start position for words of different lengths
Dim w_max As Long

' 4 IGNORABLE list
Dim ignorelist(maxignore) As String ' words which can be ignored e.g. if, and, of, the
Dim ignorelistnum As Long

' 5 IGNORABLE PHRASES (only used for initial processing of text phrase)
Dim ignorephrase(maxignore) As String ' words which can be ignored e.g. if, and, of, the
Dim ignorephrasenum As Long

Sub infile()
' Inputs everything from filenumber 1
Dim b As Long: b = 0
' 1 SINGLE
Do
    b = b + 1
    Input #1, s_words(b), s_termref(b), s_numwd(b)
Loop Until s_words(b) = "___NEXT___"
s_max = b - 1: b = 0

' 2 DOUBLE
Do
    b = b + 1
    Input #1, d_words(b), d_termref(b), d_numwd(b)
Loop Until d_words(b) = "___NEXT___"
d_max = b - 1: b = 0

' 3 ALL
Do
    b = b + 1
    Input #1, w_words(b), w_clinical(b)
Loop Until w_words(b) = "___NEXT___"
w_max = b - 1: b = 0

' 3a ALL - start positions
For b = 0 To 40
    Input #1, w_top(b)
Next
b = 0

' 4 IGNORABLE
Do
    b = b + 1
    Input #1, ignorelist(b)
Loop Until ignorelist(b) = "___NEXT___"
ignorelistnum = b - 1: b = 0

' 5 IGNORABLE PHRASES
Do
    b = b + 1
    Input #1, ignorephrase(b)
Loop Until ignorephrase(b) = "___NEXT___"
ignorephrasenum = b - 1
End Sub

Sub outfile()
' Outputs arrays to filenumber 1
Dim b As Long: b = 1
' 1 SINGLE
For b = 1 To s_max
    Write #1, s_words(b), s_termref(b), s_numwd(b)
Next
Write #1, "___NEXT___", s_termref(b), s_numwd(b)

' 2 DOUBLE
For b = 1 To d_max
    Write #1, d_words(b), d_termref(b), d_numwd(b)
Next
Write #1, "___NEXT___", d_termref(b), d_numwd(b)

' 3 ALL
For b = 1 To w_max
    Write #1, w_words(b), w_clinical(b)
Next
Write #1, "___NEXT___", w_clinical(b)

' 3a ALL - start positions
For b = 0 To 40
    Write #1, w_top(b)
Next

' 4 IGNORABLE
For b = 1 To ignorelistnum
    Write #1, ignorelist(b)
Next
Write #1, "___NEXT___"

' 5 IGNORABLE PHRASES
For b = 1 To ignorephrasenum
    Write #1, ignorephrase(b)
Next
Write #1, "___NEXT___"
End Sub

Sub init()
' initialises the wordlist arrays
Dim r As Recordset, prev As Long, temp As Long
' DOUBLEWORDS
Set r = CurrentDb.OpenRecordset( _
    "SELECT * FROM doublewords ORDER BY words ASC, numwd ASC, termref ASC;")
r.MoveFirst: d_max = 0
Do
    d_max = d_max + 1
    d_termref(d_max) = r!Termref
    d_words(d_max) = r!words
    d_numwd(d_max) = r!numwd
    r.MoveNext
Loop Until r.EOF

' SINGLEWORDS
Set r = CurrentDb.OpenRecordset( _
    "SELECT * FROM singlewords ORDER BY words ASC, numwd ASC, termref ASC;")
r.MoveFirst: s_max = 0
Do
    s_max = s_max + 1
    s_termref(s_max) = r!Termref
    s_words(s_max) = r!words
    s_numwd(s_max) = r!numwd
    r.MoveNext
Loop Until r.EOF

' WORDLIST
'Set r = CurrentDb.OpenRecordset( _
 '   "SELECT * FROM wordlist ORDER BY wordlength ASC, words ASC;")
' NEW QUERY _ INCLUDING NONMEDICAL WORDS
Dim tmpword As String
Set r = CurrentDb.OpenRecordset( _
    "SELECT wordlist.words, wordlist.wordlength, TRUE As Clinical FROM wordlist UNION " & _
    "SELECT [2of4brif].words, [2of4brif].wordlength, FALSE FROM [2of4brif] " & _
    "ORDER BY wordlength ASC, words ASC, Clinical ASC; ")
r.MoveFirst: w_max = 0: prev = 0: tmpword = ""
Do
    w_max = w_max + 1
    If tmpword = r!words Then r.MoveNext
    tmpword = r!words
    w_words(w_max) = tmpword
    w_clinical(w_max) = r!clinical
    If r!wordlength > prev Then
        For temp = prev + 1 To r!wordlength
            w_top(temp) = w_max ' fill in the gaps if there are no words of a particular length
        Next
        prev = r!wordlength
    End If
    r.MoveNext
 ' if more than one word
Loop Until r.EOF
w_top(prev + 1) = w_max + 1

Call init_ignore
End Sub

Sub init_ignore()
' IGNORABLE LIST
Dim r As Recordset
Set r = CurrentDb.OpenRecordset("SELECT * FROM ignore ORDER BY ignore.word;")
ignorelistnum = 1
r.MoveFirst
Do
    ignorelist(ignorelistnum) = r!word
    ignorelistnum = ignorelistnum + 1
    r.MoveNext
Loop Until r.EOF
ignorelistnum = ignorelistnum - 1

Set r = CurrentDb.OpenRecordset("SELECT * FROM ignore_phrase ORDER BY ignore_phrase.text;")
ignorephrasenum = 1
r.MoveFirst
Do
    ignorephrase(ignorephrasenum) = r!text
    ignorephrasenum = ignorephrasenum + 1
    r.MoveNext
Loop Until r.EOF
ignorephrasenum = ignorephrasenum - 1
End Sub

Function in_wordlist(instring As String) As String
' returns CLIN or WORD depending whether the word is clinical
' whether a word is in the wordlist list (sorted by wordlength, then word)
Dim top As Long, bot As Long, trial As Long, wordlength As Long
in_wordlist = ""
wordlength = Len(instring)
top = w_top(wordlength): bot = w_top(wordlength + 1) - 1
If top = 0 Or bot < 1 Or bot < top Then Exit Function
Do
    trial = Int((top + bot) / 2)
    If w_words(trial) > instring Then
        bot = trial - 1
    ElseIf w_words(trial) < instring Then
        top = trial + 1
    ElseIf w_words(trial) = instring Then
        top = trial: bot = trial
    End If
Loop Until bot - top < 2
If w_words(top) = instring Then
    If w_clinical(top) = True Then in_wordlist = "CLIN" Else in_wordlist = "WORD"
ElseIf w_words(bot) = instring Then
    If w_clinical(bot) = True Then in_wordlist = "CLIN" Else in_wordlist = "WORD"
End If
End Function

Function in_wordlist_OLD(instring As String) As Boolean
' whether a word is in the wordlist list (sorted by wordlength, then word)
Dim top As Long, bot As Long, trial As Long, wordlength As Long
wordlength = Len(instring)
top = w_top(wordlength): bot = w_top(wordlength + 1) - 1
If top = 0 Or bot < 1 Or bot < top Then Exit Function
Do
    trial = Int((top + bot) / 2)
    If w_words(trial) > instring Then
        bot = trial - 1
    ElseIf w_words(trial) < instring Then
        top = trial + 1
    ElseIf w_words(trial) = instring Then
        top = trial: bot = trial
    End If
Loop Until bot - top < 2
If w_words(top) = instring Or w_words(bot) = instring Then in_wordlist = True
End Function

Function approx_wordlist(instring As String) As Long
' approximate position of a word in the wordlist list (sorted by wordlength, then word)
Dim top As Long, bot As Long, wordlength As Long
wordlength = Len(instring)
top = w_top(wordlength): bot = w_top(wordlength + 1) - 1
If top = 0 Or bot < 1 Or bot < top Then Exit Function
Do
    approx_wordlist = Int((top + bot) / 2)
    If w_words(approx_wordlist) > instring Then
        bot = approx_wordlist - 1
    ElseIf w_words(approx_wordlist) < instring Then
        top = approx_wordlist + 1
    End If
Loop Until bot - top < 2
End Function

Function pos_wordlist(search_top As Boolean, instring As String, min_numwd As Long, _
    max_numwd As Long) As Long
' chooses either singlewords or doublewords depending on number of words in instring
' instring must contain either one or two words.
If InStr(1, instring, " ") Then ' contains a space, so assume itt has two words
    pos_wordlist = pos_doublewords(search_top, instring, min_numwd, max_numwd)
Else ' single word
    pos_wordlist = pos_singlewords(search_top, instring, min_numwd, max_numwd)
End If
End Function

Function pos_singlewords(search_top As Boolean, instring As String, min_numwd As Long, _
    max_numwd As Long) As Long
' position of first or last termref in singlewords. If result zero, the word is not in singlewords
' search_top = True means look for the top one
Dim top As Long, bot As Long, trial As Long
top = 1: bot = s_max
Do
    trial = Int((top + bot) / 2)
    If s_words(trial) > instring Then
        bot = trial - 1
    ElseIf s_words(trial) < instring Then
        top = trial + 1
    ElseIf s_words(trial) = instring Then
        If s_numwd(trial) > max_numwd Then
            bot = trial - 1
        ElseIf s_numwd(trial) < min_numwd Then
            top = trial + 1
        Else
            If search_top = True Then bot = trial Else top = trial
        End If
    End If
Loop Until bot - top < 2

If top > bot Then Exit Function
For trial = top To bot
    If s_words(trial) = instring And s_numwd(trial) >= min_numwd And _
        s_numwd(trial) <= max_numwd Then
        If search_top Then
            If s_words(trial - 1) <> instring Or s_numwd(trial - 1) < min_numwd Then
                pos_singlewords = trial ' top of list of termrefs
            End If
        Else
            If s_words(trial + 1) <> instring Or s_numwd(trial + 1) > max_numwd Then
                pos_singlewords = trial ' bottom of list of termrefs
            End If
        End If
    End If
Next
End Function


Function pos_doublewords(search_top As Boolean, ByVal instring As String, min_numwd As Long, _
    max_numwd As Long) As Long
' position of first or last termref in doublewords. If result zero, the word is not in doublewords
' search_top = True means look for the top one
If strfunc.words(instring, 1) > strfunc.words(instring, 2) Then
    instring = strfunc.words(instring, 2) & " " & strfunc.words(instring, 1)
End If ' ensuring that the two words are in alphabetical order

Dim top As Long, bot As Long, trial As Long
top = 1: bot = d_max
Do
    trial = Int((top + bot) / 2)
    If d_words(trial) > instring Then
        bot = trial - 1
    ElseIf d_words(trial) < instring Then
        top = trial + 1
    ElseIf d_words(trial) = instring Then
        If d_numwd(trial) > max_numwd Then
            bot = trial - 1
        ElseIf d_numwd(trial) < min_numwd Then
            top = trial + 1
        Else
            If search_top = True Then bot = trial Else top = trial
        End If
    End If
Loop Until bot - top < 2

If top > bot Then Exit Function
For trial = top To bot
    If d_words(trial) = instring And d_numwd(trial) >= min_numwd And _
        d_numwd(trial) <= max_numwd Then
        If search_top Then
            If d_words(trial - 1) <> instring Or d_numwd(trial - 1) < min_numwd Then
                pos_doublewords = trial ' top of list of termrefs
            End If
        Else
            If d_words(trial + 1) <> instring Or d_numwd(trial + 1) > max_numwd Then
                pos_doublewords = trial ' bottom of list of termrefs
            End If
        End If
    End If
Next
End Function

Function sng_termref(pos As Long) As Long
sng_termref = s_termref(pos)
End Function

Function dbl_termref(pos As Long) As Long
dbl_termref = d_termref(pos)
End Function

Function dbl_numwd(pos As Long) As Long
dbl_numwd = d_numwd(pos)
End Function

Function wordlist_termref(pos As Long, numwd As Long) As Long
' if numwd greater then 1, uses doublewords dictionary
If numwd = 1 Then
    wordlist_termref = s_termref(pos)
Else
    wordlist_termref = d_termref(pos)
End If
End Function

Function termref_in_singlewords(Termref As Long, top As Long, bot As Long) As Boolean
' Whether a termref appears in a defined list within singlewords
' top and bot must be at the top or bottom of  a list with numwd
termref_in_singlewords = False
If top = 0 Or bot = 0 Then Exit Function
Static top_(10) As Long, bot_ As Long ' top positions of termref lists

' Initialise top_ and bot_ :
Dim b As Long, c As Long, num_numwd As Long, numtop As Long, numbot As Long
numtop = s_numwd(top): numbot = s_numwd(bot)
num_numwd = 1 + numbot - numtop
If top <> top_(0) Or bot <> bot_ Then
    top_(0) = top: bot_ = bot
    If numbot > numtop Then
        For c = numtop + 1 To numbot
            top_(c - numtop) = pos_singlewords(True, s_words(top), c, numbot)
            ' top_(x) starts from 0 to ... depending on number of numwd runs in the list
            ' if there are no entries with that value of numwd
        Next
    End If
    top_(num_numwd) = bot_ + 1
End If

Dim intop As Long, inbot As Long, trial As Long
For b = 0 To num_numwd  ' looping through 'top' values
    intop = top_(b): inbot = top_(b + 1)
    Do
        trial = Int((intop + inbot) / 2)
        If s_termref(trial) > Termref Then
            inbot = trial - 1
        ElseIf s_termref(trial) < Termref Then
            intop = trial + 1
        Else
            If s_termref(trial) = Termref Then ' match found
                If trial >= top And trial <= bot Then termref_in_singlewords = True ' else false
                Exit Function ' function remains false if match was found outside the target list
            End If
        End If
    Loop Until inbot < intop
Next
End Function

Function termref_in_doublewords1(Termref As Long, top As Long, bot As Long) As Boolean
' Whether a termref appears in a defined list within doublewords
' There are two copies of this function with different static variables, enabling fast searching
' with two different parts of the list.
' top and bot must be at the top or bottom of  a list with numwd
termref_in_doublewords1 = False
If top = 0 Or bot = 0 Then Exit Function
Static top_(10) As Long, bot_ As Long ' top positions of termref lists

' Initialise top_ and bot_ :
Dim b As Long, c As Long, num_numwd As Long, numtop As Long, numbot As Long
numtop = d_numwd(top): numbot = d_numwd(bot)
num_numwd = 1 + numbot - numtop
If top <> top_(0) Or bot <> bot_ Then
    top_(0) = top: bot_ = bot
    If numbot > numtop Then
        For c = numtop + 1 To numbot
            top_(c - numtop) = pos_doublewords(True, d_words(top), c, numbot)
            ' top_(x) starts from 0 to ... depending on number of numwd runs in the list
            ' if there are no entries with that value of numwd
        Next
    End If
    top_(num_numwd) = bot_ + 1
End If

Dim intop As Long, inbot As Long, trial As Long
For b = 0 To num_numwd  ' looping through 'top' values
    intop = top_(b): inbot = top_(b + 1)
    Do
        trial = Int((intop + inbot) / 2)
        If d_termref(trial) > Termref Then
            inbot = trial - 1
        ElseIf d_termref(trial) < Termref Then
            intop = trial + 1
        Else
            If d_termref(trial) = Termref Then ' match found
                If trial >= top And trial <= bot Then termref_in_doublewords1 = True ' else false
                Exit Function ' function remains false if match was found outside the target list
            End If
        End If
    Loop Until inbot < intop
Next
End Function

Function termref_in_doublewords2(Termref As Long, top As Long, bot As Long) As Boolean
' Whether a termref appears in a defined list within doublewords
' top and bot must be at the top or bottom of  a list with numwd
termref_in_doublewords2 = False
If top = 0 Or bot = 0 Then Exit Function
Static top_(10) As Long, bot_ As Long ' top positions of termref lists

' Initialise top_ and bot_ :
Dim b As Long, c As Long, num_numwd As Long, numtop As Long, numbot As Long
numtop = d_numwd(top): numbot = d_numwd(bot)
num_numwd = 1 + numbot - numtop
If top <> top_(0) Or bot <> bot_ Then
    top_(0) = top: bot_ = bot
    If numbot > numtop Then
        For c = numtop + 1 To numbot
            top_(c - numtop) = pos_doublewords(True, d_words(top), c, numbot)
            ' top_(x) starts from 0 to ... depending on number of numwd runs in the list
            ' if there are no entries with that value of numwd
        Next
    End If
    top_(num_numwd) = bot_ + 1
End If

Dim intop As Long, inbot As Long, trial As Long
For b = 0 To num_numwd  ' looping through 'top' values
    intop = top_(b): inbot = top_(b + 1)
    Do
        trial = Int((intop + inbot) / 2)
        If d_termref(trial) > Termref Then
            inbot = trial - 1
        ElseIf d_termref(trial) < Termref Then
            intop = trial + 1
        Else
            If d_termref(trial) = Termref Then ' match found
                If trial >= top And trial <= bot Then termref_in_doublewords2 = True ' else false
                Exit Function ' function remains false if match was found outside the target list
            End If
        End If
    Loop Until inbot < intop
Next
End Function

Function wordsearch(ByVal word As String, Optional do_spellcheck As Boolean) As String
' tries to convert a word into a standard form (or without spelling mistakes) which is in wordlist
' returns CLIN (for a clinical word) or WORD (for any other word) followed by the correctly spelled word
' blank if the spelling cannot be corrected
Dim temp As String
temp = in_wordlist(word)
If temp <> "" Then wordsearch = temp & " " & word: Exit Function ' 20JUN05
' wordlist table is retained for wildcard spelling checking 20JUN05
'If Right(word, 1) = "s" Then
'    temp = in_wordlist(Left(word, Len(word) - 1))
'    If temp <> "" Then wordsearch = temp & " " & Left(word, Len(word) - 1): Exit Function ' 20JUN05
'End If

If Len(word) < 6 Or do_spellcheck = False Then Exit Function ' do_spellcheck added 20JUN05

' look for spelling mistakes
Dim maxpos As Long, maxscore As Long, tempscore As Long
Dim a As Long, b As Long, top As Long, bot As Long

' missed out single letter - search for same length, then one letter longer
For b = 2 To 1 Step -1
    top = approx_wordlist(Left(word, 2) & Left("aaaaaaaaaaaaaaaaaaaa", Len(word) - b))
    bot = approx_wordlist(Left(word, 2) & Left("zzzzzzzzzzzzzzzzzzzz", Len(word) - b))
    maxscore = 0: maxpos = 0
    For a = top To bot
        tempscore = fuzzylink(w_words(a), word)
        If tempscore > maxscore Then
            maxscore = fuzzylink(w_words(a), word)
            maxpos = a
        ElseIf tempscore = maxscore Then
            maxpos = 0 ' more than one possible link --> dont link unless a better link found
        End If
    Next
    If maxpos > 0 Then
        If w_clinical(maxpos) = True Then
            wordsearch = "CLIN " & w_words(maxpos)
        Else
            wordsearch = "WORD " & w_words(maxpos)
        End If
        Exit Function
    End If
Next

If Right(word, 1) = "s" Then wordsearch = wordsearch(Left(word, Len(word) - 1))
End Function

Function ignorable(instring As String) As Boolean
' whether or not a word is in the ignorable list for Read matching
ignorable = False
Dim top As Integer, bot As Integer, a As Integer
top = 1: bot = ignorelistnum
a = Int(ignorelistnum / 2)
Do
    If ignorelist(a) = instring Then
        ignorable = True
        Exit Function
    ElseIf top + 1 = bot Then
        If ignorelist(top) = instring Then ignorable = True
        If ignorelist(bot) = instring Then ignorable = True
        Exit Function
    ElseIf instring < ignorelist(a) Then
        bot = a
        a = Int((top + bot) / 2)
    Else
        top = a
        a = Int((top + bot) / 2)
    End If
Loop
End Function

Function ignore_max()
ignore_max = ignorelistnum
End Function

Function ignore_words(pos As Long) As String
ignore_words = ignorelist(pos)
End Function

Function remove_ignore_phrases(instring As String) As String
' removes phrases which are found in 'ignorable' list
Dim a As Integer, searchtext As String
remove_ignore_phrases = instring
For a = 1 To ignorephrasenum
    searchtext = ignorephrase(a)
    If Left(searchtext, 6) = "START_" Then
        If Mid(searchtext, 7) = Left(remove_ignore_phrases, Len(searchtext) - 6) Then
            remove_ignore_phrases = Mid(remove_ignore_phrases, Len(searchtext) - 5)
        End If
    Else
        remove_ignore_phrases = replace(remove_ignore_phrases, searchtext, "")
    End If
Next
a = InStr(1, instring, "Hospital=")
If a > 1 Then
    remove_ignore_phrases = Left(instring, a - 1) & " " & initial_process(Mid(instring, a))
Else
    remove_ignore_phrases = initial_process(instring)
End If
End Function

Function initial_process(instring As String) As String
Dim spec As String, priv As Boolean, cancelled As Boolean, urgent As Boolean
Dim temp As Long, temp2 As Long
Select Case Left(instring, 9)
Case ":SOURCE N", ":SOURCE G" ' cervical smear
    temp = InStr(9, instring, "NON-CANCER RESULT")
    If temp > 0 Then
        temp2 = InStr(temp, instring, ":")
        If temp2 = 0 Then temp2 = 500
        initial_process = "cervical smear " & _
            replace(Mid(instring, 17 + temp, temp2 - temp - 17), "None", "negative")
        ' pasting result of cervical smear
        temp = InStr(9, instring, "INFECTION")
        If temp > 0 Then
            temp2 = InStr(temp, instring, ":")
            If temp2 = 0 Then temp2 = 500
            initial_process = initial_process & ". " & _
                replace(Mid(instring, 9 + temp, temp2 - temp - 9), "None", "no") & " infection"
            ' pasting infection result
        End If
    End If
Case ":LOCATION"
    initial_process = "": Exit Function
Case ":HOSPITAL"
    ' colons separate structured data; capital field names;
    If InStr(9, instring, "CATEGORY Private") Then priv = True
    If InStr(9, instring, "URGENCY Immediate") Then urgent = True
    temp = InStr(9, instring, "DEPARTMENT")
    If temp > 0 Then
        temp2 = InStr(temp, instring, ":") ' finding next colon after department name
        If temp2 = 0 Then temp2 = 500
        If urgent Then initial_process = "Urgent referral. "
        If priv Then initial_process = initial_process & "Private "
        initial_process = initial_process & "referral to " & Trim(Mid(instring, 10 + temp, temp2 - temp - 10))
        If initial_process = "referral to " Then initial_process = instring: Exit Function
        ' pasting clinical specialty
        temp = InStr(9, instring, "COMPLAINT")
        If temp > 0 Then
            temp2 = InStr(temp, instring, ":")
            If temp2 = 0 Then temp2 = 500
            initial_process = initial_process & ". " & Mid(instring, 9 + temp, temp2 - temp - 9)
            ' pasting indication for referral
        End If
    End If
Case "Hospital="
    If InStr(9, instring, "Private=Yes") Then priv = True
    If InStr(9, instring, "Outcome=Cancelled") Then cancelled = True
    If InStr(9, instring, "Urgency=Immediate") Then urgent = True
    ' colon and =; lower case field names
    temp = InStr(9, instring, "Specialisation=")
    If temp > 0 Then
        temp2 = InStr(temp, instring, ":") ' finding next colon after department name
        If temp2 = 0 Then temp2 = 500
        If urgent Then initial_process = "Urgent referral. "
        If priv Then initial_process = initial_process & "Private "
        initial_process = initial_process & "referral to " & Trim(Mid(instring, 15 + temp, temp2 - temp - 15))
        If initial_process = "referral to " Then initial_process = instring: Exit Function
        ' pasting clinical specialty
        temp = InStr(9, instring, "Reason=")
        If temp > 0 Then
            temp2 = InStr(temp, instring, ":")
            If temp2 = 0 Then temp2 = 500
            initial_process = initial_process & ". " & Mid(instring, 7 + temp, temp2 - temp - 7)
            ' pasting indication for referral
        End If
        If cancelled = True Then initial_process = initial_process & ". Appt cancelled by doctor"
    End If
Case "Location="
    If InStr(9, instring, "Private Referral") Then priv = True
Case "Hospital:"
    If InStr(9, instring, "Consultant:") Then
        initial_process = Mid(instring, InStr(9, instring, "Reason:") + 7)
    End If
End Select

If initial_process = "" Then initial_process = instring

End Function
