# Supplementary material for: The freetext matching algorithm: a computer program to extract diagnoses and causes of death from unstructured text in electronic health records
Source: BMC Med Inform Decis Mak. 2012 Aug 7;12:88. doi: 10.1186/1472-6947-12-88 (PMC3483188; doi:10.1186/1472-6947-12-88)
Supplement: Additional file 2 — Source code of Freetext Matching Algorithm. ZIP archive containing plain text files of Visual Basic modules in the Access database, and .CSV files (comma separated text files) containing the manually edited lookup tables. The table of Read/OXMIS terms is not included, but is contained in the Access database (Additional file 3). Program code is licensed under the GNU General Public License Version 3. [file 1472-6947-12-88-S2.zip › attrib.bas]

Attribute VB_Name = "attrib"
Option Compare Database
Option Explicit

Const maxattrib = 400

Dim w(5, maxattrib) As String
Dim p(5, maxattrib) As String
Dim a(5, maxattrib) As String
Dim death_only(maxattrib) As Boolean
Dim numwd(maxattrib) As Long
Dim order(maxattrib) As Long  ' for debug purposes only
Dim num As Integer

Sub init()
' initialises arrays for attribute search
Dim r As Recordset, b As Integer
Set r = CurrentDb.OpenRecordset("SELECT attrib2.* FROM attrib2 ORDER BY [order] DESC;")
' need to use dissect options for punctuation as well?
If r.EOF Then Exit Sub
r.MoveFirst: b = 1
Do
    numwd(b) = 0
    If Not IsNull(r!w1) Then
        w(1, b) = dissect2_options(r!w1)
        If w(1, b) <> "" Then numwd(b) = 1
    Else: w(1, b) = ""
    End If
    If Not IsNull(r!p1) Then p(1, b) = r!p1 Else p(1, b) = ""
    If Not IsNull(r!a1) Then a(1, b) = r!a1 Else a(1, b) = ""
    If Not IsNull(r!w2) Then
        w(2, b) = dissect2_options(r!w2)
        If w(2, b) <> "" Then numwd(b) = 2
    Else: w(2, b) = ""
    End If
    If Not IsNull(r!p2) Then p(2, b) = r!p2 Else p(2, b) = ""
    If Not IsNull(r!a2) Then a(2, b) = r!a2 Else a(2, b) = ""
    If Not IsNull(r!w3) Then
        w(3, b) = dissect2_options(r!w3)
        If w(3, b) <> "" Then numwd(b) = 3
    Else: w(3, b) = ""
    End If
    If Not IsNull(r!p3) Then p(3, b) = r!p3 Else p(3, b) = ""
    If Not IsNull(r!a3) Then a(3, b) = r!a3 Else a(3, b) = ""
    If Not IsNull(r!w4) Then
        w(4, b) = dissect2_options(r!w4)
        If w(4, b) <> "" Then numwd(b) = 4
    Else: w(4, b) = ""
    End If
    If Not IsNull(r!p4) Then p(4, b) = r!p4 Else p(4, b) = ""
    If Not IsNull(r!a4) Then a(4, b) = r!a4 Else a(4, b) = ""
    If Not IsNull(r!w5) Then
        w(5, b) = dissect2_options(r!w5)
        If w(5, b) <> "" Then numwd(b) = 5
    Else: w(5, b) = ""
    End If
    If Not IsNull(r!p5) Then p(5, b) = r!p5 Else p(5, b) = ""
    If Not IsNull(r!a5) Then a(5, b) = r!a5 Else a(5, b) = ""
    ' numwd(b) = r!numwd removed 6jul05 - numwd no longer used. Calculate individually
    ' order is unique, so there is no sorting by numwd anyway!
    death_only(b) = r!death_only
    order(b) = r!order
    b = b + 1
    If Not r.EOF Then r.MoveNext
Loop Until r.EOF
num = b - 1
End Sub

Sub infile()
' Inputs everything from filenumber 1
Dim b As Long: b = 0
Do
    b = b + 1
    Input #1, w(1, b), w(2, b), w(3, b), w(4, b), w(5, b), a(1, b), a(2, b), a(3, b), a(4, b), a(5, b), _
        p(1, b), p(2, b), p(3, b), p(4, b), p(5, b), death_only(b), numwd(b), order(b)
Loop Until w(1, b) = "___NEXT___"
num = b - 1
End Sub

Sub outfile()
' Outputs arrays to filenumber 1
Dim b As Long
For b = 1 To num
     Write #1, w(1, b), w(2, b), w(3, b), w(4, b), w(5, b), a(1, b), a(2, b), a(3, b), a(4, b), a(5, b), _
        p(1, b), p(2, b), p(3, b), p(4, b), p(5, b), death_only(b), numwd(b), order(b)
Next
Write #1, "___NEXT___", w(2, b), w(3, b), w(4, b), w(5, b), a(1, b), a(2, b), a(3, b), a(4, b), a(5, b), _
   p(1, b), p(2, b), p(3, b), p(4, b), p(5, b), death_only(b), numwd(b), order(b)
End Sub

Function dissect2_options(instring As String) As String
' Counts the options and puts it at the front
' for future use by the dissect2 function when using these words: i.e. 3|word|another|option.
' Modified 25-oct-05 to do this for ALL words, not only those with options (e.g. if ony option it
' will be 1|thing ).
If instring = "" Then Exit Function
Dim pos As Integer, n As Integer  ' assumes only one space between words
pos = 0: n = 0
Do
    pos = InStr(pos + 1, instring, "|"): n = n + 1
Loop Until pos = 0
dissect2_options = n & "|" & instring
End Function

Sub pd_search2(Optional debug_ As Boolean, Optional death As Boolean)
' Death=true means include death certificate terms.
' New search strategy - by attrib term rather than by word in original text.
' Searches pd using attrib2 table; results are added to attribute fields of pd
Dim b As Long, start As Long, c As Long, temp As String
For b = 1 To num
    If death = True Or death_only(b) = False Then ' whether or not to use this attrib pattern
        For start = 1 To pd.max
            If pd.matchpattern(start, w(1, b), p(1, b), w(2, b), p(2, b), w(3, b), _
                p(3, b), w(4, b), p(4, b), w(5, b), p(5, b)) Then
            
                For c = 1 To numwd(b)
                    If a(c, b) <> "_" Then pd.set_attr a(c, b), start + c - 1
                    If a(c, b) = "." Then pd.set_attr "", start + c - 1
                    If InStr(1, a(c, b), " ") Then ' more than one word i.e. meaning included
                        pd.set_mean (dissect2(a(c, b), , 1) & " " & pd.text(start + c - 1)), start + c - 1
                    End If ' added 18 Sep 2004
                    
                    'Select Case Left(pd.mean(start + c - 1), 4)
                    'Case "CLIN", "DATE", "DURA", "LABS", "NUMB"
                     '   ' numb added 30jan06 - do not allow attribute to change data type if data type is number
                    'case Else
                    '    Select Case a(c, b)
                    '    Case "_"
                    '    Case "negative", "causing", "dueto", "ignore"
                    '        pd.set_mean "IGNO " & a(c, b), start + c - 1
                    '    Case Else
                    '       pd.set_mean "ATTR " & pd.text(start + c - 1), start + c - 1 ' test 18sep04
                    '    End Select
                   ' End Select
                   ' If a(c, b) = "" And Left(pd.mean(start + c - 1), 4) = "ATTR" Then
                   '     ' try to replace the original word
                   '     temp = wordlist.wordsearch(pd.text(start + c - 1))
                   '     If temp <> "" Then pd.set_mean "CLIN word " & temp, start + c - 1
                   ' End If
                Next

                If debug_ Then
                    debug_string = debug_string & "Attrib phrase (search position " & order(b) & "): " & _
                        w(1, b) & p(1, b) & " " & w(2, b) & p(2, b) & " " & w(3, b) & p(3, b) & " " & _
                        w(4, b) & p(4, b) & " " & w(5, b) & p(5, b) & Chr$(13) & Chr$(10)
                    debug_string = debug_string & "Matches to: " & pd.part_punc_nospace(start, start + numwd(b) - 1) _
                        & Chr$(13) & Chr$(10)
                End If
            End If
        Next
    End If
Next
End Sub
