# Supplementary material for: The freetext matching algorithm: a computer program to extract diagnoses and causes of death from unstructured text in electronic health records
Source: BMC Med Inform Decis Mak. 2012 Aug 7;12:88. doi: 10.1186/1472-6947-12-88 (PMC3483188; doi:10.1186/1472-6947-12-88)
Supplement: Additional file 2 — Source code of Freetext Matching Algorithm. ZIP archive containing plain text files of Visual Basic modules in the Access database, and .CSV files (comma separated text files) containing the manually edited lookup tables. The table of Read/OXMIS terms is not included, but is contained in the Access database (Additional file 3). Program code is licensed under the GNU General Public License Version 3. [file 1472-6947-12-88-S2.zip › checkterms.bas]

Attribute VB_Name = "checkterms"
Option Compare Database

' Added October 2005.
' Checks for occurence (or not) of words in the text to validate or invalidate some termrefs
Const maxcheckterms = 100

Dim Termref(maxcheckterms) As String
Dim Qualify(maxcheckterms) As String
Dim Dequalify(maxcheckterms) As String
Dim used As Long ' number of entries

Sub init()
' Loads entries from checkterms table into arrays
Set r = CurrentDb.OpenRecordset("SELECT * FROM checkterms ORDER BY termref ASC;")
r.MoveFirst: used = 0
Do
    used = used + 1
    Termref(used) = r!Termref
    If IsNull(r!Qualify) Then Qualify(used) = "" Else Qualify(used) = r!Qualify
    If IsNull(r!Dequalify) Then Dequalify(used) = "" Else Dequalify(used) = r!Dequalify
    r.MoveNext
Loop Until r.EOF

End Sub

Sub infile()
' Inputs everything from filenumber 1
Dim b As Long: b = 0
Do
    b = b + 1
    Input #1, Qualify(b), Dequalify(b), Termref(b)
Loop Until Qualify(b) = "___NEXT___"
used = b - 1
End Sub

Sub outfile()
' Outputs arrays to filenumber 1
Dim b As Long
For b = 1 To used
    Write #1, Qualify(b), Dequalify(b), Termref(b)
Next
Write #1, "___NEXT___", Dequalify(b), Termref(b)
End Sub

Sub check_all(checkstring As String, Optional debug_ As Boolean, Optional sicknote As Boolean, _
    Optional death As Boolean, Optional date_only As Boolean)
' Carries out the actual checking
Dim a As Long, b As Long, tmptermref As Long, c As Long
If pd.max = 0 Then Exit Sub
Dim qual As Boolean, dequal As Boolean, needqual As Boolean
Dim countdates As Integer: countdates = 0
Dim curdate As String: curdate = ""

a = 1
Do
    If sicknote Then
        If Left(pd.mean(a), 1) = "D" Then pd.set_attr "sicknote", a ' date or duration
    End If
    
    If death Then
        If Left(pd.mean(a), 9) = "DATE_full" And pd.Attr(a) = "" And (curdate <> pd.mean(a)) Then
            countdates = countdates + 1
            curdate = pd.mean(a) ' two identical dates are acceptable
            pd.set_attr "date", a ' modified 18 jan 2006 - previously it would make it 'deathdate'
        End If
        If Left(pd.mean(a), 4) = "LABS" Then
            If debug_ Then debug_string = debug_string & _
                pd.mean(a) & "no LABS data allowed in Death mode" & Chr$(13) & Chr$(10)
            pd.remove a: a = a - 1  ' remove all LABS data
        End If
    ElseIf date_only Then
        If Left(pd.mean(a), 9) = "DATE_full" And pd.Attr(a) = "" And (curdate <> pd.mean(a)) Then
            countdates = countdates + 1
            curdate = pd.mean(a) ' two identical dates are acceptable
            pd.set_attr "date", a
        Else
            pd.remove a: a = a - 1 ' remove all non-date data
        End If
    End If
       
    If pd.Attr(a) = "normalrange" Then
        If debug_ Then debug_string = debug_string & _
            pd.mean(a) & " removed because refers to target or normal range" & Chr$(13) & Chr$(10)
        pd.remove a: a = a - 1
    End If
    
    If Left(pd.mean(a), 4) = "READ" Then
        tmptermref = Val(dissect2(pd.mean(a), " ", 2))
        b = in_list(tmptermref)
        If b > 0 Then
            If Qualify(b) = "" Then needqual = False Else needqual = True
            qual = if_qualify(b, checkstring)
            dequal = if_dequalify(b, checkstring)
            If qual = True And dequal = True Then
                pd.set_attr "machinequery", a
            ElseIf qual = False And dequal = True Then
                If debug_ Then debug_string = debug_string & _
                    "Term " & tmptermref & " removed because of ambiguity" & Chr$(13) & Chr$(10)
                pd.remove a: a = a - 1 ' remove this entry
            ElseIf needqual = True And qual = False Then
                If debug_ Then debug_string = debug_string & _
                    "Term " & tmptermref & " removed because of ambiguity" & Chr$(13) & Chr$(10)
                pd.remove a: a = a - 1 ' remove this entry
            End If
        End If
    End If
     
    a = a + 1
Loop Until a > pd.max

If countdates > 1 Then ' ambiguous date - convert all dates to 'machinequery'
    If debug_ Then debug_string = debug_string & "More than one date detected -- to be removed" & Chr$(13) & Chr$(10)
    For a = 1 To pd.max
        If Left(pd.mean(a), 9) = "DATE_full" Then pd.set_attr "machinequery", a
    Next
End If
End Sub

Function in_list(in_termref As Long) As Long
' returns the position of the termref in the table
If in_termref = 0 Then Exit Function
Dim top As Long, bot As Long, trial As Long
top = 1: bot = used: in_list = 0
Do
    trial = Int((top + bot) / 2)
    If Termref(trial) > in_termref Then
        bot = trial - 1
    ElseIf Termref(trial) < in_termref Then
        top = trial + 1
    ElseIf Termref(trial) = in_termref Then
        top = trial: bot = trial
    End If
Loop Until bot - top < 2
If Termref(top) = in_termref Then in_list = top
If Termref(bot) = in_termref Then in_list = bot
End Function

Function if_qualify(pos As Long, checkstring As String) As Boolean
' whether one of the qualifying terms is present in the text
Dim a As Long, src As String
a = 1: if_qualify = False
Do
    src = dissect2(Qualify(pos), ",", a)
    If src = "" Then Exit Function
    If InStr(1, checkstring, src) Then if_qualify = True: Exit Function
    a = a + 1
Loop
End Function

Function if_dequalify(pos As Long, checkstring As String) As Boolean
' whether one of the dequalifying terms is present in the text
Dim a As Long, src As String
a = 1: if_dequalify = False
Do
    src = dissect2(Dequalify(pos), ",", a)
    If src = "" Then Exit Function
    If InStr(1, checkstring, src) Then if_dequalify = True: Exit Function
    a = a + 1
Loop
End Function
