# Supplementary material for: The freetext matching algorithm: a computer program to extract diagnoses and causes of death from unstructured text in electronic health records
Source: BMC Med Inform Decis Mak. 2012 Aug 7;12:88. doi: 10.1186/1472-6947-12-88 (PMC3483188; doi:10.1186/1472-6947-12-88)
Supplement: Additional file 2 — Source code of Freetext Matching Algorithm. ZIP archive containing plain text files of Visual Basic modules in the Access database, and .CSV files (comma separated text files) containing the manually edited lookup tables. The table of Read/OXMIS terms is not included, but is contained in the Access database (Additional file 3). Program code is licensed under the GNU General Public License Version 3. [file 1472-6947-12-88-S2.zip › checkterms.txt]

"Termref","Qualify","Dequalify"
203415,"faint,conscio,loc,fall","cxr,radiograph,x-ray"
206068,,"vacc,immuni,travel,boost,antibody,antigen"
216009,"posterior",
220335,,"vacc,immuni,travel,boost"
223945,,"vacc,immuni,travel,boost,status"
223980,,"vacc,immuni,travel,boost,antibody,antigen"
230556,,"cause of death,fear of death"
233133,,"vacc,immuni,travel,boost,antibody,antigen"
237886,,"vacc,immuni,travel,boost,antibody,antigen,status"
242146,,"vacc,immuni,travel,boost,antibody,antigen,status"
243685,"pelv,inflamm,salping,sex,scopy",
251051,,"hosp,admit"
261645,"atria,fibrillation,cardi,heart,hypertens,pulse,ischaemic,warfarin,ccf,ihd","birth,deliver,foetus"
269690,,"vacc,immuni,travel,boostt,antibody"
287941,,"vacc,immuni,travel,boost"
289093,"head,arachn,haemorr",
297096,,"prophylaxis;immunis;vaccin,status"
297300,,"prophyl,advice,preven,travel"
297622,"malign,cancer,melan,metast",
298127,"age,senile,eye,macular,degen",
303005,,"vacc,immuni,travel,boost,antibody,antigen"
303151,"cancer,malign,neopl,breast,prostat,lung,colon,bowel,uter,ovar,stomach,pancrea",
303925,"haem,bleed,blood,gastro,gi,pv,rectal",
304271,,"vacc,immuni,travel,boost,antibody,antigen,status"
