# Supplementary material for: The freetext matching algorithm: a computer program to extract diagnoses and causes of death from unstructured text in electronic health records
Source: BMC Med Inform Decis Mak. 2012 Aug 7;12:88. doi: 10.1186/1472-6947-12-88 (PMC3483188; doi:10.1186/1472-6947-12-88)
Supplement: Additional file 2 — Source code of Freetext Matching Algorithm. ZIP archive containing plain text files of Visual Basic modules in the Access database, and .CSV files (comma separated text files) containing the manually edited lookup tables. The table of Read/OXMIS terms is not included, but is contained in the Access database (Additional file 3). Program code is licensed under the GNU General Public License Version 3. [file 1472-6947-12-88-S2.zip › Documentation.bas]

Attribute VB_Name = "Documentation"
Option Compare Database
Option Explicit

' DOCUMENTATION MODULE

' Automatic documentation of a VBA project. Produces LaTeX output.

Const maxsubs = 50

Type var_det
    dimcode As String ' static, public, dim, const etc.
    name As String
    vartype As String
    optional As Boolean
    byval As Boolean
    arraydim As String ' dimensions and description of array parameters
    desc As String
End Type

Type type_det ' details of a type
    name As String
    desc As String
    var(maxsubs) As var_det
    var_num As Long
End Type

Type subfunc_det
    name As String
    vartype As String ' can be 'sub' for sub, or the data type for function
    desc As String ' initial comments
    argument(20) As var_det ' details of arguments
    argument_num As Long ' number of arguments
    subcalled_subfunc(50) As String ' name of sub or function called
    subcalled_num As Long
    calledby_subfunc(50) As String
    calledby_num As Long
End Type

Type module_det
    name As String
    desc As String
    datatype(10) As type_det
    datatype_num As Long
    globalvar(20) As var_det
    globalvar_num As Long ' number of global variables and constants
    subfunc(50) As subfunc_det ' subs and functions
    subfunc_num As Long ' number of subs and functions
End Type

Dim allmods(20) As module_det ' all modules
Dim allmods_num As Long ' number of modules
Dim k(80) As String ' keywordz and variables
Dim k_num As Integer

Sub show_module_det(m As module_det)
Dim a As Integer
Debug.Print "MODULE Name " & m.name
Debug.Print "Description " & m.desc
Debug.Print
For a = 1 To m.datatype_num
    Debug.Print "User-defined data type " & a & ":"
    Call show_type_det(m.datatype(a))
Next
For a = 1 To m.globalvar_num
    Debug.Print "Global variable or constant " & a & ":"
    Call show_var_det(m.globalvar(a))
Next
For a = 1 To m.subfunc_num
    Debug.Print "Sub or function " & a & ":"
    Call show_subfunc_det(m.subfunc(a))
Next
End Sub

Sub show_type_det(t As type_det)
Dim a As Integer
Debug.Print "TYPE Name " & t.name
Debug.Print "Description " & t.desc
For a = 1 To t.var_num
    Debug.Print "Data element " & a & ":"
    Call show_var_det(t.var(a))
Next
End Sub

Sub show_subfunc_det(s As subfunc_det)
Dim a As Integer
Debug.Print "SUB/FUNCTION Name " & s.name
Debug.Print "Description " & s.desc
Debug.Print "Vartype " & s.vartype
Debug.Print
For a = 1 To s.argument_num
    Debug.Print "Argument " & a & ":"
    Call show_var_det(s.argument(a))
Next
For a = 1 To s.calledby_num
    Debug.Print "Called by " & s.calledby_subfunc(a)
Next
For a = 1 To s.subcalled_num
    Debug.Print "Calls " & s.subcalled_subfunc(a)
Next
Debug.Print
End Sub

Sub show_var_det(v As var_det)
Debug.Print "  VARIABLE Name " & v.name
Debug.Print "       Description " & v.desc
Debug.Print "       Vartype " & v.vartype & " : Dimcode " & v.dimcode & _
    " : Arraydim " & v.arraydim & " : Optional? " & v.optional & " : ByVal? " & v.byval
Debug.Print
End Sub

Sub latex(filepath As String)
Open filepath For Output As #1
Call lprint("% LaTeX summary of Visual Basic code")
Dim a As Integer, b As Integer, c As Integer, temp As String
For a = 1 To allmods_num
' looping through modules
    With allmods(a)
        Call lprint("% ======next module======= ")
        Call lprint("\section{Module " & .name & "}")
        Call lprint("\label{sec:Module" & llabel(.name) & "}")
        If .desc <> "" Then Call lprint("\textit{" & .desc & "}")
        ' User defined data types
        If .datatype_num > 0 Then
            Call lprint("% ------------------- ")
            Call lprint("\subsection{User-defined data types}")
            Call lprint("\begin{description}")
            For b = 1 To .datatype_num
                Call lprint("  \item[\code{" & .datatype(b).name & "}] \textit{" & Trim(.datatype(b).desc) & _
                    "} \newline Data elements: ")
                For c = 1 To .datatype(b).var_num
                    If .datatype(b).var(c).arraydim = "" Then
                        Call lprint("    \newline \code{" & .datatype(b).var(c).name & "} -- " & .datatype(b).var(c).vartype)
                    Else
                        Call lprint("    \newline \code{" & .datatype(b).var(c).name & "(" & .datatype(b).var(c).arraydim & _
                            ")} -- " & .datatype(b).var(c).vartype)
                    End If
                    If .datatype(b).var(c).dimcode = "Static" Then Call lprint("    , Static")
                    If .datatype(b).var(c).desc <> "" Then Call lprint("    (\textit{" & .datatype(b).var(c).desc & "})")
                Next
                Call lprint("\end{description}")
            Next
            Call lprint("\end{description}")
        End If
        ' Global variables and constants
        If .globalvar_num > 0 Then
            Call lprint("% ------------------- ")
            Call lprint("\subsection{Global variables and constants}")
            For b = 1 To .globalvar_num
                If .globalvar(b).dimcode = "Const" Then
                    Call lprint("    \newline Const \code{" & .globalvar(b).name & "} = " & .globalvar(b).vartype)
                ElseIf .globalvar(b).arraydim = "" Then
                    Call lprint("    \newline \code{" & .globalvar(b).name & "} -- " & .globalvar(b).vartype)
                Else
                    Call lprint("    \newline \code{" & .globalvar(b).name & "(" & .globalvar(b).arraydim & _
                        ")} -- " & .globalvar(b).vartype)
                End If
                If .globalvar(b).dimcode = "Static" Then Call lprint("    (Static) ")
                If .globalvar(b).desc <> "" Then Call lprint("    (\textit{" & .globalvar(b).desc & "})")
            Next
            Call lprint("\end{description}")
        End If
        
        For b = 1 To .subfunc_num
            Call lprint("% ------------------- ")
            If .subfunc(b).vartype = "Sub" Then
                Call lprint("\subsection{Sub " & .subfunc(b).name & "}")
            Else
                Call lprint("\subsection{Function " & .subfunc(b).name & " As " & .subfunc(b).vartype & "}")
            End If
            Call lprint("\label{sec:" & llabel(allmods(a).name & " " & .subfunc(b).name) & "}")
            Call lprint("\textit{" & .subfunc(b).desc & "}")
            ' Arguments
            Call lprint("\begin{description}")
            Call lprint("\item [Arguments:] { }")
            If .subfunc(b).argument_num = 0 Then
                Call lprint("none")
            Else
                Call lprint("{ }")
                For c = 1 To .subfunc(b).argument_num
                    Call lprint("    \newline \code{" & .subfunc(b).argument(c).name & "} -- " & .subfunc(b).argument(c).vartype)
                    If .subfunc(b).argument(c).optional = True Then Call lprint("    (Optional)")
                    If .subfunc(b).argument(c).byval = True Then Call lprint("    (ByVal)")
                Next
            End If
            ' Other sub / function calls
            Call lprint("\item [Subs and functions called:] ")
            If .subfunc(b).subcalled_num = 0 Then
                Call lprint("none")
            Else
                Call lprint("{ }")
                For c = 1 To .subfunc(b).subcalled_num
                    Call lprint("    \newline \code{" & .subfunc(b).subcalled_subfunc(c) & "}")
                    temp = "sec:" & llabel(.subfunc(b).subcalled_subfunc(c))
                    Call lprint("    \autoref{" & temp & "} on page \pageref{" & temp & "}")
                Next
            End If
            ' Called by
            Call lprint("\item [Called by:] ")
            If .subfunc(b).calledby_num = 0 Then
                Call lprint("none")
            Else
                Call lprint("{ }")
                For c = 1 To .subfunc(b).calledby_num
                    lprint ("    \newline \code{" & .subfunc(b).calledby_subfunc(c) & "}")
                    temp = "sec:" & llabel(.subfunc(b).calledby_subfunc(c))
                    lprint ("    \autoref{" & temp & "} on page \pageref{" & temp & "}")
                Next
            End If
            Call lprint("\end{description}")
        Next ' looping through subs / functions
    End With
Next ' looping through modules
Close #1
End Sub

Function lpunc(ByVal txt As String) As String
' Converts instring (as plain text, without any formatting) into TeX format regarding punctuation
' e.g. _ --> \_, # --> \#
        txt = replace(txt, "\", "\textbackslash")
        txt = replace(txt, "#", "\#")
        txt = replace(txt, "$", "\$")
        txt = replace(txt, "%", "\%")
        txt = replace(txt, "&", "\&")
        txt = replace(txt, "~", "\~")
        txt = replace(txt, "_", "\_")
        txt = replace(txt, "^", "\^")
        txt = replace(txt, "{", "\{")
        txt = replace(txt, "}", "\}")
lpunc = txt
End Function

Sub lprint(ByVal line As String)
' Converts _ for LaTeX use.
' Prints to filenumber 1
Print #1, replace(replace(line, "_", "\_"), "\\_", "\_")
End Sub

Function llabel(instring As String) As String
' Places capital letters at the beginning and after space, . and _
' Eliminates all non-letter characters.
Dim a As Long, uppercase As Boolean
llabel = "": uppercase = True
For a = 1 To Len(instring)
    If uppercase = True And istext(Mid(instring, a, 1)) Then
        llabel = llabel & UCase(Mid(instring, a, 1))
        uppercase = False
    ElseIf istext(Mid(instring, a, 1)) Then
        llabel = llabel & LCase(Mid(instring, a, 1))
    Else
        uppercase = True
    End If
Next
End Function

Sub html(folderpath As String)
' Generates HTML output (each module in a separate file, with filename module_name.htm,
' hyperlinked to each other)

End Sub

Sub main(list_of_modules As String, Optional output_option As String, Optional filepath As String)
' List_of_modules must be a space-separated list
' Possible output options: latex, html, blank (prints to debug window)
' generates the list
Call getdata(list_of_modules)
Select Case LCase(output_option)
Case "latex"
    Call latex(filepath)
Case "html"
    Call html(filepath)
Case Else
    Call show_module_det(allmods(1))
End Select
End Sub

Sub getdata(list_of_modules As String)
' Extracts all data for a space-separated list of modules
Dim a As Long
allmods_num = numwordz(list_of_modules)
For a = 1 To allmods_num
    Call get_mod_info(a, wordz(list_of_modules, a))
Next

For a = 1 To allmods_num
    Call crossref_mod(a)
Next
End Sub

Sub crossref_mod(num As Long)
' gets info for subs and functions. num = module number (of array to store it)
' second pass - crossref = true; crossreferences all modules

k(1) = "Sub": k(2) = "Function": k(3) = "For": k(4) = "Next": k(5) = "Exit"
k(6) = "End": k(7) = "Dim": k(8) = "As": k(9) = "Long": k(10) = "String"
k(11) = "Integer": k(12) = "Date": k(13) = "Single": k(14) = "Double": k(15) = "Boolean"
k(16) = "End": k(17) = "Do": k(18) = "While": k(19) = "Loop": k(20) = "To"
k(21) = "Input": k(22) = "Output": k(23) = "Write": k(24) = "Print": k(25) = "Debug"
k(26) = "If": k(27) = "Then": k(28) = "Else": k(29) = "EndIf": k(30) = "ElseIf"
k(31) = "Stop": k(32) = "And": k(33) = "Or": k(34) = "Not": k(35) = "Public"
k(36) = "Private": k(37) = "Global": k(38) = "Static": k(39) = "Case": k(40) = "Select"

Dim a As Long, b As Long, found As Boolean  ' counter
Dim temp As String, temp2 As String, temp3 As String
Dim declarations As Boolean: declarations = True
Dim gotdescription As Boolean: gotdescription = False
temp = getline("first", allmods(num).name)
Do
    If in_set(wordz(temp, 1), "Sub", "Function") Then
        ' initialise local variable name array
        For b = 41 To 80: k(b) = "": Next: k_num = 40
        
        ' find this sub or function in the list
        For a = 1 To allmods(num).subfunc_num
            If allmods(num).subfunc(a).name = dissect4(wordz(temp, 2), 1, "(") Then Exit For
        Next
        
        ' store argument names
        If allmods(num).subfunc(a).argument_num > 0 Then
            For b = 1 To allmods(num).subfunc(a).argument_num
                k_num = k_num + 1
                k(k_num) = allmods(num).subfunc(a).argument(b).name
            Next
        End If
        
        With allmods(num).subfunc(a)
            ' split into individual wordz
            temp = stdstr(noncomment(getline("next")))
            Do
                For a = 1 To numwordz(temp)
                    temp2 = wordz(temp, a)
                    For b = 1 To k_num
                        If k(b) = temp2 Then Exit For
                    Next
                    If k(b) <> temp2 Then
                        If wordz(temp, a + 1) = "As" Then ' variable declaration
                            If k_num < 80 Then k_num = k_num + 1
                            k(k_num) = temp2
                        Else
                            temp3 = findmodule(temp2, allmods(num).name & "." & .name)
                            ' find out if this sub/function exists in a module
                            If temp3 <> "" Then ' record this sub / function
                                found = False
                                For b = 1 To .subcalled_num
                                    If .subcalled_subfunc(b) = temp3 Then found = True: Exit For
                                Next
                                If found = False Then
                                    .subcalled_num = .subcalled_num + 1
                                    .subcalled_subfunc(.subcalled_num) = temp3
                                End If
                            End If
                        End If
                    End If
                Next ' next word in current line
                temp = stdstr(noncomment(getline("next")))
            Loop Until in_set(wordz(temp, 1, 2), "End Function", "End Sub", "~~~END~~~")
        End With
        
    End If
    temp = getline("next")
Loop Until temp = "~~~END~~~"
End Sub

Sub get_mod_info(num As Long, module_name As String)
' gets info for subs and functions. num = module number (of array to store it)
' second pass - crossref = true; crossreferences all modules
allmods(num).name = module_name
allmods(num).datatype_num = 0
allmods(num).globalvar_num = 0
allmods(num).subfunc_num = 0

Dim a As Long, b As Long ' counter
Dim temp As String, temp2 As String, temp3 As String
Dim declarations As Boolean: declarations = True
Dim gotdescription As Boolean: gotdescription = False
temp = getline("first", module_name)
Do
    If declarations = True Then
        If Left(temp, 1) = "'" And gotdescription = False Then ' comment
            allmods(num).desc = ""
            Do
                allmods(num).desc = Trim(allmods(num).desc & " " & Trim(Mid(temp, 2)))
                temp = getline("next")
                gotdescription = True
            Loop Until Left(temp, 1) <> "'" ' loop until first non-comment line
            allmods(num).desc = UCase(Left(allmods(num).desc, 1)) & Mid(allmods(num).desc, 2)
            temp = getline("previous")
        ElseIf Left(temp, 4) = "Type" Then ' data type
            allmods(num).datatype_num = allmods(num).datatype_num + 1
            With allmods(num).datatype(allmods(num).datatype_num)
                .desc = Trim(Comment(temp))
                .name = wordz(temp, 2)
                .var_num = 0
                temp = getline("next")
                Do
                    .var_num = .var_num + 1
                    .var(.var_num) = var_info(temp)
                    temp = getline("next")
                Loop Until Left(temp, 8) = "End Type"
            End With
        ElseIf in_set(wordz(temp, 1), "Const", "Static", "Dim", "Public") Then
            ' get details of variable or constant
            With allmods(num)
                .globalvar_num = .globalvar_num + 1
                .globalvar(.globalvar_num) = var_info(temp)
            End With
        ElseIf in_set(wordz(temp, 1), "Sub", "Function") Then
            declarations = False: temp = getline("previous")
            allmods(num).subfunc_num = 0
        End If
    ElseIf in_set(wordz(temp, 1), "Sub", "Function") Then
        allmods(num).subfunc_num = allmods(num).subfunc_num + 1
        With allmods(num).subfunc(allmods(num).subfunc_num)
            .desc = Trim(Comment(temp)): gotdescription = False
            .name = dissect4(wordz(temp, 2), 1, "(")
            If wordz(temp, 1) = "Sub" Then
                .vartype = "Sub"
            Else
                .vartype = wordz(noncomment(temp), numwordz(noncomment(temp)))
            End If
            ' get arguments
            temp = between(temp, "(", ")") ' argument string
            .argument_num = 0
            Do While Trim(dissect4(temp, .argument_num + 1, ",")) <> ""
                .argument_num = .argument_num + 1
                .argument(.argument_num) = var_info(Trim(dissect4(temp, .argument_num, ",")))
            Loop
            
            Do
                If Left(temp, 1) = "'" And gotdescription = False Then ' comment
                    Do
                        .desc = Trim(.desc & " " & Trim(Comment(temp)))
                        temp = getline("next")
                        gotdescription = True
                    Loop Until Left(temp, 1) <> "'" ' loop until first non-comment line
                    temp = getline("previous")
                End If
                temp = getline("next")
            Loop Until in_set(wordz(temp, 1, 2), "End Function", "End Sub", "~~~END~~~")
        End With ' end of current sub of function
            
    End If
    temp = getline("next")
Loop Until temp = "~~~END~~~"
End Sub

Function getline(Optional whichline As String, Optional module_name As String) As String
' whichline can be 'first', 'next', 'previous','last'
' modulename is stored
Static mem_module_name As String
Static counter As Long
If module_name = "" Then module_name = mem_module_name
With Modules(module_name)
    Select Case whichline
    Case "first"
        counter = 1
    Case "next"
        counter = counter + 1
        If counter > .CountOfLines Then counter = .CountOfLines: getline = "~~~END~~~": Exit Function
    Case "last"
        counter = .CountOfLines
    Case "previous"
        counter = counter - 1
        If counter < 1 Then counter = 1: Exit Function
    End Select
    
    getline = Trim(.Lines(counter, 1))
    Do While Right(getline, 1) = "_" And Comment(getline) = ""
        counter = counter + 1
        getline = Trim(Left(getline, Len(getline) - 1)) & " " & Trim(.Lines(counter, 1))
    Loop ' adding multi-line statements
End With
mem_module_name = module_name
End Function

Function var_info(ByVal instring As String) As var_det
Dim temp As Long
instring = Trim(instring)
If wordz(instring, 1) = "Optional" Then instring = wordz(instring, 2, 30): var_info.optional = True
If wordz(instring, 1) = "ByVal" Then instring = wordz(instring, 2, 30): var_info.byval = True
If wordz(instring, 1) = "ByRef" Then instring = wordz(instring, 2, 30): var_info.byval = False
If in_set(wordz(instring, 1), "Dim", "Static", "Public", "Const") Then
    var_info.dimcode = wordz(instring, 1):      instring = wordz(instring, 2, 30)
End If
var_info.name = dissect4(wordz(instring, 1), 1, "(")
var_info.desc = Trim(Comment(instring))
var_info.arraydim = between(dissect4(instring, 1, "'"), "(", ")") ' info between brackets but not in  a comment
If InStr(1, noncomment(instring), " As ") > 0 Then var_info.vartype = wordz(Mid(instring, InStr(1, instring, " As ")), 2)
If InStr(1, noncomment(instring), " = ") > 0 Then var_info.vartype = wordz(Mid(instring, InStr(1, instring, " = ")), 2)
End Function

Function findmodule(ByVal subfunc As String, currentsubfunc As String) As String
' currentsubfunc must be in the format module.sub
' returns the name of the sub/function and module in the format module.sub
' if subfunc already contains the module name the search is restricted to that module
' if the sub or function is not found, it returns a blank

Dim a As Integer, b As Integer, c As Integer, searchmodule As String, searchsubfunc As String
Dim pass As Integer

For pass = 1 To 4
    
    Select Case pass
    Case 1
        searchmodule = dissect4(dissect4(currentsubfunc, 1, "."), 1, "(")
        ' look in same module, assume module name not included
        searchsubfunc = dissect4(dissect4(subfunc, 1, "."), 1, "(")
    Case 2
        ' same module, assume module name included
        searchmodule = dissect4(dissect4(currentsubfunc, 1, "."), 1, "(")
        If InStr(1, subfunc, ".") Then
            searchsubfunc = dissect4(dissect4(subfunc, 2, "."), 1, "(")
        End If
    Case 3
        ' specified module
        If InStr(1, subfunc, ".") Then
            searchmodule = dissect4(dissect4(subfunc, 1, "."), 1, "(")
            searchsubfunc = dissect4(dissect4(subfunc, 2, "."), 1, "(")
        End If
    Case 4
        ' any module
        searchmodule = ""
        searchsubfunc = dissect4(dissect4(subfunc, 1, "."), 1, "(")
    End Select
    
    For a = 1 To allmods_num
        With allmods(a)
            If .name = searchmodule Or searchmodule = "" Then
                For b = 1 To .subfunc_num
                    If .subfunc(b).name = searchsubfunc And _
                        (allmods(a).name & "." & searchsubfunc <> currentsubfunc) Then
                        ' found
                        findmodule = allmods(a).name & "." & searchsubfunc
                        ' add it to the 'called by ' list in sub/function data
                        For c = 1 To .subfunc(b).calledby_num
                            If .subfunc(b).calledby_subfunc(c) = currentsubfunc Then Exit Function
                        Next
                        ' not already included, so add it
                        If currentsubfunc <> .subfunc(b).name Then ' if not the same function!
                            .subfunc(b).calledby_num = .subfunc(b).calledby_num + 1
                            .subfunc(b).calledby_subfunc(.subfunc(b).calledby_num) = currentsubfunc
                        End If
                        If findmodule <> "" Then Exit Function
                    End If
                Next
            End If
        End With
    Next
    
Next ' next pass

End Function

Function noncomment(inline As String) As String
' extracts everything before '
Dim in_quote As Boolean
in_quote = False
Dim a As Long: a = 0
Do
    a = a + 1
    If Mid(inline, a, 1) = """" Then ' if double quotes
        If in_quote = True Then in_quote = False Else in_quote = True
    End If
    If a >= Len(inline) Then noncomment = inline: Exit Function
Loop Until Mid(inline, a, 1) = "'" And in_quote = False
noncomment = Trim(Left(inline, a - 1))
End Function

Function Comment(inline As String) As String
' extracts everything after '
Dim in_quote As Boolean
in_quote = False
Dim a As Long: a = 0
Do
    a = a + 1
    If Mid(inline, a, 1) = """" Then ' if double quotes
        If in_quote = True Then in_quote = False Else in_quote = True
    End If
    If a >= Len(inline) Then Exit Function
Loop Until Mid(inline, a, 1) = "'" And in_quote = False
Comment = Trim(Mid(inline, a + 1))
End Function

Function between(instring As String, startstr As String, endstr As String) As String
' returns everything from instring that occurs between the first instance of startstr and endstr.
' blank if either startstr or endstr are not present
Dim pos1 As Long, pos2 As Long
pos1 = InStr(1, instring, startstr): If pos1 = 0 Then Exit Function
pos2 = InStr(pos1, instring, endstr): If pos2 = 0 Then Exit Function
between = Mid(instring, pos1 + Len(startstr), pos2 - pos1 - Len(startstr))
End Function

Function stdstr(instring As String) As String
' standardises the string structure; converts it to space separated identifier names, ignoring everything in double quotes
' string should have no comments and should be an entire line of code
Dim in_quote As Boolean, a As Long
in_quote = False
stdstr = ""

For a = 1 To Len(instring) ' character by character search
    If Mid(instring, a, 1) = """" Then ' if double quotes
        If in_quote = True Then
            in_quote = False
        ElseIf in_quote = False Then
            in_quote = True
        End If
    ElseIf in_quote = True Then ' ignore
    ElseIf in_set(Mid(instring, a, 1), "_", ".", "1", "2", "3", "4", "5", "6", "7", "8", "9", "0") Or _
        istext(LCase(Mid(instring, a, 1))) Then
        stdstr = stdstr & Mid(instring, a, 1)
    Else
        If Len(stdstr) > 0 Then ' any other character
            If Right(stdstr, 1) <> " " Then
                stdstr = stdstr & " " ' add a space between wordz
            End If
        End If
    End If
Next

End Function

Function wordz(ByVal phrase As String, start As Long, Optional numwd As Long, _
    Optional finish As Long) As String
' tested 31 dec 03
' assume one space between wordz, and no spaces at the beginning
On Error GoTo help:
If numwd = 0 Then
    If finish = 0 Then
        wordz = dissect4(Trim(phrase), start, " ")
        Exit Function
    Else
        numwd = finish + 1 - start
    End If
End If
If start > numwordz(phrase) Then Exit Function

Dim a As Long, b As Long, c As Long
phrase = Trim(phrase) & " "
b = 0: a = 0
Do While b < start - 1
    a = InStr(a + 1, phrase, " ")
    b = b + 1
Loop
a = a + 1 ' start position
c = a

' now find finish position (c is the position of space just after the last desired word
For b = 1 To numwd
    c = InStr(c + 1, phrase, " ")
    If c = 0 Then Exit For
Next

If c < 2 Then wordz = Mid(phrase, a) Else wordz = Mid(phrase, a, c - a)
help:
End Function

Function istext(instring) As Boolean
' lower case only
Dim counter As Long
Dim result As Boolean

result = True

For counter = 1 To Len(instring)
    If Asc(Mid(instring, counter, 1)) > 122 Then result = False
    If Asc(Mid(instring, counter, 1)) < 97 Then result = False
Next

istext = result
End Function

Function numwordz(ByVal instring As String) As Long
Dim pos As Long ' assumes only one space between wordz
instring = Trim(instring)
If instring = "" Then numwordz = 0: Exit Function
pos = 0: numwordz = 0
Do
    pos = InStr(pos + 1, instring, " "): numwordz = numwordz + 1
Loop Until pos = 0
End Function


Function dissect4(in_string As String, Optional number As Long, Optional delimiter As String) As String
Dim part_string As String
Dim start As Long
Dim finish As Long
Dim looper As Long
Dim current_pos As Long
If delimiter = "" Then delimiter = " " ' default is space. Default number is 1.

' To replace the VBA.Split() function in Access 2003, so this program can run in Acc 97.

' if the first section is requested, the solution is simpler
If number = 0 Or number = 1 Then
    finish = InStr(1, in_string, delimiter, vbTextCompare)
    If finish = 0 Then
        ' delimiter is not present in in_string
        dissect4 = in_string
        Exit Function
    Else
        dissect4 = Left(in_string, finish - 1)
        Exit Function
    End If
End If

looper = number
current_pos = 0
' find position of delimiter just before required data
Do While looper > 1
    current_pos = InStr(current_pos + 1, in_string, delimiter)
    looper = looper - 1
    If current_pos = 0 Then
        ' current_pos is after the end of the string
        Exit Do
    End If
Loop

If current_pos = 0 Then dissect4 = "": Exit Function

' current_pos is now the position of the delimiter just before the start of the data

start = current_pos + 1
' start is the position of the start of the data

finish = InStr(current_pos + 1, in_string, delimiter)
' finish is the position of the delimiter just after the data

If start = finish Then
    dissect4 = "" ' null data
    Exit Function
ElseIf finish = 0 Then
    part_string = Mid(in_string, start)
Else
    part_string = Mid(in_string, start, finish - start)
End If

dissect4 = part_string
End Function
