# Supplementary material for: The freetext matching algorithm: a computer program to extract diagnoses and causes of death from unstructured text in electronic health records
Source: BMC Med Inform Decis Mak. 2012 Aug 7;12:88. doi: 10.1186/1472-6947-12-88 (PMC3483188; doi:10.1186/1472-6947-12-88)
Supplement: Additional file 2 — Source code of Freetext Matching Algorithm. ZIP archive containing plain text files of Visual Basic modules in the Access database, and .CSV files (comma separated text files) containing the manually edited lookup tables. The table of Read/OXMIS terms is not included, but is contained in the Access database (Additional file 3). Program code is licensed under the GNU General Public License Version 3. [file 1472-6947-12-88-S2.zip › extra.bas]

Attribute VB_Name = "extra"
Option Compare Database
' Not part of the freetext program, but additional little programs

Sub add_termref_to_file(filepath_ As String)
' Opens the term list file specified, and adds the termref for each entry, then saves it under the
' same name with .termref.txt appended. Assumes a tab-separated list with Read/OXMIS code as the leftmost column.
Open filepath_ For Input As #1
Open filepath_ & ".termref.txt" For Output As #2
Dim temp As String, medcode As String, rst As Recordset, Term As String
Line Input #1, temp  ' header row
Print #2, "termref" & vbTab & temp
Do While Not EOF(1)
    Line Input #1, temp
    medcode = dissect(temp, 1, vbTab)
    Term = dissect(temp, 2, vbTab)
    If Left(medcode, 1) = """" And Right(medcode, 1) = """" Then medcode = Trim(Mid(medcode, 2, Len(medcode) - 2))
    If Left(Term, 1) = """" And Right(Term, 1) = """" Then Term = Trim(Mid(Term, 2, Len(Term) - 2))
    Set rst = CurrentDb.OpenRecordset("SELECT * FROM Terms WHERE Terms.Code=""" & medcode & """ ;")
    If rst.EOF Then
        Debug.Print medcode & " " & Term & " NOT FOUND"
    Else
        rst.MoveFirst
        Do
            If medcode = rst!Code And Left(Term, 10) = Left(rst!Term, 10) Then
                Print #2, rst!Termref & vbTab & temp
            End If
            If Not rst.EOF Then rst.MoveNext
        Loop Until rst.EOF
    End If
Loop
Close #1
Close #2
End Sub

Sub do_add_termref()
Call add_termref_to_file("C:\Documents and Settings\Anoop\My Documents\Epidemiology\sync\termlists\list_diabetes.txt")
End Sub
