# Supplementary material for: The freetext matching algorithm: a computer program to extract diagnoses and causes of death from unstructured text in electronic health records
Source: BMC Med Inform Decis Mak. 2012 Aug 7;12:88. doi: 10.1186/1472-6947-12-88 (PMC3483188; doi:10.1186/1472-6947-12-88)
Supplement: Additional file 2 — Source code of Freetext Matching Algorithm. ZIP archive containing plain text files of Visual Basic modules in the Access database, and .CSV files (comma separated text files) containing the manually edited lookup tables. The table of Read/OXMIS terms is not included, but is contained in the Access database (Additional file 3). Program code is licensed under the GNU General Public License Version 3. [file 1472-6947-12-88-S2.zip › freetext_core.bas]

Attribute VB_Name = "freetext_core"
Option Compare Database
Option Explicit
' Main subs and functions for the program

'    freetext11: Freetext Matching Algorithm, a natural language analysis system for medical free text
'    Author: Anoop Dinesh Shah, 2011
'    Email: anoop@doctors.org.uk

'    This program is free software: you can redistribute it and/or modify
'    it under the terms of the GNU General Public License as published by
'    the Free Software Foundation, either version 3 of the License, or
'    (at your option) any later version.

'    This program is distributed in the hope that it will be useful,
'    but WITHOUT ANY WARRANTY; without even the implied warranty of
'    MERCHANTABILITY or FITNESS FOR A PARTICULAR PURPOSE.  See the
'    GNU General Public License for more details.

'    You should have received a copy of the GNU General Public License
'    along with this program.  If not, see <http://www.gnu.org/licenses/>

Const wordmatchthreshold = 0.73 ' used by readscore

Public debug_string As String ' stores analysis report for an individual text, when running in debug mode
Dim death As Boolean ' whether Read term implies death
Dim gest As Boolean ' whether Read term refers to weeks gestation
Dim spell As Boolean ' whether to use spelling correction

Sub init_all(Optional filepath As String)
' Initialises all the arrays from the data text file.
' If filepath is not provided, it is obtained from the table `file_location'.
' Arrays must be loaded in the same order that they are saved in the file.

On Error GoTo errortrapping
Dim r As Recordset

' Modification 24 May 2011
' If wordlists need to be generated because wordlist table is blank, this is done automatically.
' Version of database for archive will contain blank wordlist, singlewords and doublewords tables
' in order to save space
Set r = CurrentDb.OpenRecordset("SELECT * FROM wordlist;")
If r.EOF Then
    maintenance.make_wordlist
    Call outfile_all(filepath)
End If
Set r = Nothing
' End of modification 24 May 2011

If filepath = "" Then
    Set r = CurrentDb.OpenRecordset("SELECT * FROM file_location WHERE [file type]='Wordlist';")
    r.MoveFirst
    filepath = r!path
End If
Open filepath For Input As #1
attrib.infile
synonym.infile
wordlist.infile
terms.infile
checkterms.infile
Close #1

errortrapping:
If Err = 53 Then Call outfile_all(filepath)
End Sub

Function outfile_all(Optional filepath As String, Optional dont_export As Boolean) As Boolean
' Initialise all arrays from database tables, and (if dont_export is False or not given) save them to a text file.
' The text file is specified in the table file_location, with the [file type] of `Wordlist'.
' The value returned is whether or not the new file was successfully generated
On Error GoTo errortrapping

attrib.init
synonym.init
wordlist.init
terms.init
checkterms.init

If dont_export = True Then outfile_all = False: Exit Function

Dim r As Recordset
If filepath = "" Then
    Set r = CurrentDb.OpenRecordset("SELECT * FROM file_location WHERE [file type]='Wordlist';")
    r.MoveFirst
    filepath = r!path
End If

Open filepath For Output As #1
attrib.outfile
synonym.outfile
wordlist.outfile
terms.outfile
checkterms.outfile
Close #1

outfile_all = True: Exit Function

errortrapping:
End Function

Sub main_termref(instring As String, Termref As Long, Optional spell_ As Boolean, _
    Optional debug_ As Boolean, Optional ByVal append_term As Boolean)
' if append = True, text is appended to Read term (to appear as it would on the doctor's computer)
Dim datatype As String, termstring As String
datatype = terms.read_type(Termref)
termstring = terms.std_term(Termref)
Dim tempterm As Long, tempterm2 As Long

' do not append if Read term type is LABS, DATE or SICKNOTE
If append_term And Not in_set(datatype, "L", "N", "T", "S", "l", "n", "t", "s") Then
    Call main(instring:=termstring, spell_:=spell_, debug_:=debug_, _
        termstring:=termstring, append_term:=False)
    If Left(pd.mean(1), 4) = "READ" Then tempterm = Val(dissect2(pd.mean(1), " ", 2))
End If

Select Case datatype
Case "D", "d" ' death
    Call main(instring:=instring, death_:=True, spell_:=spell_, debug_:=debug_, _
        termstring:=termstring, append_term:=append_term)
Case "P", "p" ' pregnant
    Call main(instring:=instring, pregnant_:=True, spell_:=spell_, debug_:=debug_, _
        termstring:=termstring, append_term:=append_term)
Case "L", "l" ' lab value
    Call main(instring:=instring, labtest:="value", spell_:=spell_, debug_:=debug_, _
        termstring:=termstring, append_term:=False)
Case "N", "n" ' normal / abnormal
    Call main(instring:=instring, labtest:="normal", spell_:=spell_, debug_:=debug_, _
        termstring:=termstring, append_term:=False)
Case "T", "t" ' date only - Read term specifies that free text contains date
    Call main(instring:=instring, date_only:=True, spell_:=spell_, debug_:=debug_, _
        termstring:=termstring, append_term:=False)
Case "S", "s" ' sicknote - Dates and durations are classified as 'sicknote'
    Call main(instring:=instring, sicknote:=True, spell_:=spell_, debug_:=debug_, _
        termstring:=termstring, append_term:=False)
Case Else
    Call main(instring:=instring, spell_:=spell_, debug_:=debug_, _
        termstring:=termstring, append_term:=append_term)
End Select

If append_term And Not in_set(datatype, "L", "N", "T", "S", "l", "n", "t", "s") Then
    tempterm2 = Val(dissect2(pd.mean(1), " ", 2))
    If (tempterm2 = tempterm Or tempterm2 = Termref) And pd.Attr(1) = "" Then
        pd.remove 1
    End If
    ' remove first interpreted value if it is the same as the existing value / term
    ' and there is no attribute.
End If

End Sub

Sub main(ByVal instring As String, Optional death_ As Boolean, Optional pregnant_ As Boolean, _
    Optional debug_ As Boolean, Optional labtest As String, Optional spell_ As Boolean, _
    Optional date_only As Boolean, Optional termstring As String, Optional append_term As Boolean, _
    Optional sicknote As Boolean)
' Main analysis, using all the options
death = death_: gest = pregnant_: If death = True Then gest = False
spell = spell_
Dim dummy As Single
dummy = readscore(0, 0, 0, False, True) ' initialise readscore (because it stores previous results)

debug_string = "INITIAL_SEARCH, ATTRIB.PD_SEARCH2" & Chr$(13) & Chr$(10)
If append_term Then
    instring = termstring & " " & remove_ignore_phrases(instring) & " "
Else
    instring = " " & remove_ignore_phrases(instring) & " "
End If
pd.init_read (instring)
Call initial_search(debug_)
attrib.pd_search2 debug_, death
If debug_ Then pd.show_all_2

debug_string = debug_string & "ATTRIB_SEARCH, ANALYSE_PD" & Chr$(13) & Chr$(10)
Call attrib_search(debug_)
Call analyse_pd(debug_, labtest)
If debug_ Then pd.show_all_2

debug_string = debug_string & _
    "PD.COMPRESS, PD.CHECK_COMPRESSED" & Chr$(13) & Chr$(10)
pd.compress
pd.check_compressed gest, labtest
If debug_ Then pd.show_all_2
checkterms.check_all (termstring & " " & instring), debug_, sicknote, death_, date_only
End Sub

Sub initial_search(Optional debug_ As Boolean) ' tested 3 Jan 03;
' analyses pd for Read terms, synonyms, attributes and dates
If pd.max = 0 Then Exit Sub ' if there is no text in partdata, exit sub
Dim a As Long ' start position of phrase
Dim b As Long ' number of words in phrase
Dim found As Boolean ' whether a match is found
Dim temp_long As Long
Dim temp_date As String
Dim temp_string As String
Dim temp_pd As String
Dim maxlen As Long
a = 1

Do
    If (pd.max - a + 1) >= 5 Then maxlen = 5 Else maxlen = (pd.max - a + 1)
    found = False
    If maxlen > 1 Then
        For b = 5 To 2 Step -1 ' analyses up to 5 words at a time
            temp_pd = pd.part_nopunc(a, a + b - 1)
    
            ' date search (only get times in DEATH mode)
            temp_date = strfunc.get_date(pd.part_punc_nospace(a, a + b - 1), death)
            ' modified 12 Aug 04 to use the new datetype function
            If temp_date <> "" Then
                pd.add_mean temp_date, a, a + b - 1
                found = True
                Exit For
            End If
            
            ' synonym search
            temp_string = synonym.get_search_summary(temp_pd)
            If temp_string <> "" Then
                pd.add_mean temp_string, a, a + b - 1
                found = True
                Exit For
            End If
            
            If found Then Exit For
        Next ' loop b
    End If ' if maxlen>1
    
    ' if still not found, try searching on the single word
    If Not found Then
        temp_pd = pd.text(a)
        b = 1
        ' look up ignorable list
        If ignorable(temp_pd) Then
            pd.add_attr "ignore", a
            pd.add_mean "IGNO", a
            found = True
        End If
    End If
        
    If Not found Then
        ' Word is a number? (lab results mode TRUE, i.e. words such as 'normal' are numbers)
        If strfunc.is_numeric(temp_pd, True) Then
            temp_date = strfunc.get_date(temp_pd, death)
            If temp_date <> "" Then
                pd.add_mean temp_date, a, a, False
            Else
                pd.add_mean "NUMB " & temp_pd, a, a, False
            End If
            found = True
        End If
    End If
    
    If Not found Then
        ' synonym match?
        temp_string = synonym.get_search_summary(temp_pd)
        If temp_string <> "" Then
            pd.add_mean temp_string, a, a, False
            found = True
        End If
    End If
       
    If Not found Then
        ' Word is part of Read term?
        temp_string = wordsearch(temp_pd, spell)
        If temp_string <> "" Then
            pd.add_mean temp_string, a, a, False
            If Left(temp_string, 4) = "CLIN" Then pd.set_text new_text:=Mid(temp_string, 6), position:=a
        End If
    End If

    a = a + b
Loop Until a > pd.max
End Sub

Sub attrib_search(Optional debug_ As Boolean)
' now assign attributes to actual read terms, dates etc.
 Dim a As Long, b As Long

If pd.max = 1 Then Exit Sub
Dim cur_attr As String
Dim length As Long
length = 1
cur_attr = pd.Attr(1)
For a = 2 To pd.max
    If pd.Attr(a) = "" Or pd.Attr(a) = "ignore" Then

        ' stick with previous attribute until you come to punctuation
        If (length > 2 And Not in_set(Left(pd.mean(a), 4), "DATE", "DURA", "CLIN", "LABS") _
            Or (Len(pd.text(a - 1)) > 1 And in_set(pd.punct(a - 1), ".", ").", ".)", ".("))) Then
            ' modified 20 sep 04 - added condition on punctuation
            ' if more than two ignorable words in between or full stop then stop attribute.
            Select Case cur_attr
            Case "family", "normalrange", "possibility"
                ' stop family or normalrange attribute only after a full stop or new attribute.
                If in_set(pd.punct(a - 1), ".", ").", ".)", ".(") Then cur_attr = "" Else pd.set_attr cur_attr, a
            Case Else
                cur_attr = "" ' stop other attributes
            End Select
        Else
            Select Case cur_attr
            Case "ignore"
            Case "normalrange", "possibility"
                pd.set_attr cur_attr, a ' keep going until a new attribute appears
            Case "anon"
                cur_attr = ""
            Case "negative"
                If (in_set(pd.punct(a - 1), ".", ").", ":", ";", "-") Or _
                    in_set(pd.text(a - 1), "but", "has", "some", "slight", "seems", "looks", "feels", "usually", _
                        "sometimes", "than", "mild", "severe")) Then
                    cur_attr = "" ' 12 sep 2004 , 14 Jul 2005 - stop negative attribute after full stop or 'but'
                Else
                    pd.set_attr "negative", a ' continue current attribute
                End If
            Case Else
                pd.set_attr cur_attr, a ' continue current attribute
            End Select
        End If
        If Not in_set(Left(pd.mean(a), 4), "DATE", "DURA", "CLIN", "LABS") Then length = length + 1
    Else
        ' record current attribute and leave it as it is (however do not carry forward 'dueto' or 'causing'
        If in_set(pd.Attr(a), "dueto", "causing", "duranext") Then cur_attr = "" Else cur_attr = pd.Attr(a)
        length = 1
    End If
Next

cur_attr = "" ' copying family attribute backwards, up to 5 words (counted by 'length')

' search ahead for formation 'no xxx, yyy, yyy, no xxx' or even 'no xxx yyy yyy no xxx'
' only with NEGATIVE attribute, not with negpmh or negfamily
Dim carryfamily As Boolean, midsequence As Boolean
carryfamily = False: midsequence = False: length = 0
For a = pd.max To 1 Step -1
    If pd.Attr(a) = "family" Then carryfamily = True: length = 0
    If a < pd.max And (in_set(pd.punct(a), ":", ".", "-", ";") Or length > 5) Then carryfamily = False
    ' don't carry family attribute through to previous sentence or clause.
    If carryfamily Then
        If pd.Attr(a) = "" And in_set(Left(pd.mean(a), 4), "", "CLIN") Then
            pd.set_attr "family", a
            length = length + 1
        End If
    End If
    
    ' if midsequence i.e. if in the middle of a list of findings, just before a negative finding
    If pd.text(a) = "or" Then midsequence = False
    If midsequence Then
        If pd.Attr(a) = "negative" Then pd.set_attr "", a
        If in_set(pd.text(a), "no", "not", "neg", "negative") Then ' ensure that following clinical term is negative.
            ' continue negative attribute for 2 terms (3 if immediate next term is not CLIN) or until punctuation.
            If Left(pd.mean(a + 1), 4) = "CLIN" Then b = a + 1 Else b = a + 2
            If pd.punct(b - 1) = "" Then pd.set_attr "negative", b
            If pd.punct(b) = "" Then pd.set_attr "negative", b + 1
        End If
    If (pd.text(a) = "no" Or pd.text(a) = "not") And pd.Attr(a) = "negative" Then midsequence = True
    End If
    If pd.punct(a) = "." Then midsequence = False

Next
End Sub


Sub analyse_pd(Optional debug_ As Boolean, Optional labtest As String)
 ' analyses pd after the initial search;
 ' attempts to convert terms into readcodes.
Dim st As Long, fin As Long ' start and finish positions
Dim curattr As String ' current attribute
' it will only analyse stretches in which the attribute is the same (or converts to
' negative, cause, etc.) and there is no date.
Dim readmatch As String, counter As Long
' advance to first 'useful' word
st = 1
fin = 1
Do

    'Do While (Not in_set(Left(pd.mean(st), 4), "IGNO", "CLIN")) Or _
    '    in_set(pd.Attr(st), "ignore", "anon")
    Do While (Not in_set(Left(pd.mean(st), 4), "IGNO", "CLIN")) Or _
        in_set(pd.Attr(st), "ignore", "anon", "normalrange", "possibility")
        ' keep advancing until the word is in the required group and not to be ignored
        ' it cannot be a number (i.e. program will not recognise a number as start of clinical term)
        st = st + 1
        If st > pd.max Then Exit Do
    Loop
    If st > pd.max Then Exit Do
    
    curattr = pd.Attr(st)
    fin = st
    Do While fin < pd.max And fin < st + 8 And _
        (in_set(pd.Attr(fin + 1), "", curattr, "negative", "query", "dueto", "causing", "ignore", "pmh")) And _
        (in_set(Left(pd.mean(fin + 1), 4), "IGNO", "CLIN", "NUMB")) And pd.Attr(fin + 1) <> "anon"
        ' keep advancing as long as the word is still in the required group
        If pd.punct(fin) = "," Then
            If strfunc.in_set(Left(pd.mean(fin + 1), 4), "CLIN", "NUMB") Then Exit Do
        End If ' modified 12 sep 2004
        If pd.punct(fin) = "." Then
            If Len(pd.text(fin)) > 2 Then Exit Do ' stops at end of sentences, but not if e.g. m.i. or ca.
        End If
        fin = fin + 1
    Loop
    
    Do
        readmatch = list.bestmatch(st, fin, debug_)
        fin = fin - 1
    Loop Until readmatch <> "" Or fin < st
    fin = fin + 1
    
    If readmatch <> "" Then
        For counter = st To fin
            pd.set_mean "READ " & readmatch, counter
        Next
    End If
    
    st = fin + 1
Loop Until st > pd.max

Dim labresult As Boolean
labresult = False
' make the first number into a lab result if current data type is labs
If labtest <> "" Then
    st = 1
    Do
        If in_set(Left(pd.mean(st), 4), "LABS", "DURA", "DATE", "READ") Then Exit Do
        If Left(pd.mean(st), 4) = "NUMB" And pd.Attr(st) = "" Then
            labresult = True
        ElseIf Mid(pd.mean(st), 6) = "negative" And pd.text(st) = "negative" Then
            labresult = True
        ElseIf Mid(pd.mean(st), 6) = "neg" And pd.text(st) = "neg" Then
            labresult = True
        End If
        If labresult Then
            If labtest = "value" Or _
                Not IsNumeric(Mid(pd.mean(st), 6)) Then
                pd.set_mean "LABS " & strfunc.words(pd.mean(st), 2), st
                Exit Do
            End If
        End If
        st = st + 1
    Loop Until st > pd.max
End If

If death = False Then Exit Sub
' extra bit, to deal with a ... b ... (without number 1, 2 etc.) only in Death mode.
st = 9999
If pd.text(1) = "a" And Left(pd.mean(1), 4) <> "READ" Then
    For st = 2 To 4
        If Left(pd.mean(st), 4) = "READ" Then Exit For
    Next
    If st = 5 Then st = 9999
Else ' added 20sep04 to deal with 1a ... b ...
    For st = 1 To pd.max
        If pd.Attr(st) = "deathcause1a" Then Exit For
    Next
End If
If st < pd.max Then
    pd.set_attr "deathcause1a", st
    Do
        If pd.text(st) = "b" And Left(pd.mean(st), 4) <> "READ" And _
            Left(pd.mean(st + 1), 4) = "READ" Then Exit Do
        st = st + 1
        If pd.Attr(st) = "deathcause1b" Then st = 9999: Exit Do
    Loop Until st >= pd.max
End If
If st < pd.max Then
    pd.set_attr "deathcause1b", st + 1
    Do
        If pd.text(st) = "c" And Left(pd.mean(st), 4) <> "READ" And _
            Left(pd.mean(st + 1), 4) = "READ" Then Exit Do
        If pd.Attr(st) = "deathcause1c" Then st = 9999: Exit Do
        st = st + 1
    Loop Until st >= pd.max
End If
If st < pd.max Then
    pd.set_attr "deathcause1c", st + 1
End If

Dim cause1a_passed As Boolean
cause1a_passed = False
st = 1
Do
    If pd.Attr(st) = "deathcause2" Then pd.set_attr "", st ' cannot have cause2 before cause1 !!
    If pd.Attr(st) = "deathcause1a" Then cause1a_passed = True Else st = st + 1
Loop Until cause1a_passed Or st > pd.max
If Not cause1a_passed Then Exit Sub ' if there is no cause1a then no need to do the next bit
Do
    st = st - 1
    If Left(pd.Attr(st), 10) = "deathcause" And pd.Attr(st) <> "deathcause" Then
        pd.set_attr "", st ' if attribute is deathcause category, ignore, because it might be wrong.
    End If
Loop Until st = 0
End Sub


Function remove_ignorable(ByVal instring As String, Optional remove_right_left As Boolean) As String
' modified sep 04 and Oct 05.
' Removes ignorable words from a phrase.
' Requires one space between words; no punctuation
Dim temp As String, temp2 As String, a As Long
instring = Trim(instring)
temp = "": temp2 = ""
If instring = "" Then Exit Function

' check whether letters r and l are to be considered as left and right
Dim remove_r_l As Boolean
remove_r_l = remove_right_left
If numwords(instring) >= Len(instring) / 2 Then ' acronym
    remove_r_l = False
ElseIf InStr(1, instring, "dopa") Then ' e.g. L dopa
    remove_r_l = False
ElseIf InStr(1, instring, "lumbar") Then ' e.g. L 5 vertebra
    remove_r_l = False
ElseIf InStr(1, instring, "interval") Or InStr(1, instring, "type") Then
    remove_r_l = False
'ElseIf InStr(1, instring, "ventric") Or InStr(1, instring, "atrium") Or InStr(1, instring, "atrial") Then
    ' always differentiate between right and left ventricle
'    remove_r_l = False
 '   remove_right_left = False
End If

For a = 1 To strfunc.numwords(instring)
    temp2 = dissect2(instring, , a)
    If remove_r_l Then
        If Not ignorable(temp2) And Not in_set(temp2, "right", "left", "lt", "rt", "l", "r") Then
            temp = temp & temp2 & " "
        End If
    ElseIf remove_right_left Then ' remove rt, lt, right, left only
        ' only remove r and l if not part of an acronym.
        If Not ignorable(temp2) And Not in_set(temp2, "right", "left", "lt", "rt") Then
            temp = temp & temp2 & " "
        End If
    Else ' remove ignorable only
        If Not ignorable(temp2) Then
            temp = temp & temp2 & " "
        End If
    End If
Next
remove_ignorable = Trim(temp)
End Function

Function readscore(pd_start As Long, pd_fin As Long, Termref As Long, _
    Optional debug_ As Boolean, Optional clear_memory As Boolean) As Single
' produces a score based on the accuracy and completeness of match between
' free text (from partdata) and candidate Read term.
' Score between 0 and 100
Const maxrd = 40 ' maximum for read and partdata term
Const mem_max = 8 ' memory of previous searches
If debug_ Then debug_string = ""

Static mem_start(mem_max) As Long
Static mem_fin(mem_max) As Long
Static mem_termref(mem_max) As Long
Static mem_score(mem_max) As Single
Static pos As Integer
pos = pos + 1
If pos > mem_max Then pos = 1
Dim a As Long, b As Long, c As Long, d As Long ' counting variables
' clear memory if necessary
If clear_memory Then
    For a = 1 To mem_max
    mem_termref(a) = 0
    mem_start(a) = 0
    mem_fin(a) = 0
    mem_score(a) = 0
    Next
End If

' see if it has already been done
For a = 1 To mem_max
    If mem_termref(a) = Termref Then
        If mem_start(a) = pd_start Then
            If mem_fin(a) = pd_fin Then
               readscore = mem_score(a): Exit Function
            End If
        End If
    End If
Next
mem_start(pos) = pd_start
mem_fin(pos) = pd_fin
mem_termref(pos) = Termref

Dim Read(maxrd) As String
Dim match(maxrd) As Long ' whether each Read word is matched up, and exactness of match
Dim pd_pos(maxrd) As Long ' position of each Read word in pd (relative to pd_start=1)
Dim num As Long ' number of words in Read term
Dim pd_match(maxrd) As Long ' whether each pd term is matched, and priority
Dim read_std_term As String
Dim match_rightleft As Boolean ' whether the Read term specifies left or right

read_std_term = terms.std_term(Termref) ' 20JUN05
If InStr(1, read_std_term, " right ") Or InStr(1, read_std_term, " left ") Then
    match_rightleft = True
Else
    match_rightleft = False
End If ' added 29 aug 04 - whether or not need to match right and left
read_std_term = Trim(read_std_term)
num = strfunc.numwords(read_std_term)
Dim pd_string As String
pd_string = pd.part_nopunc(pd_start, pd_fin)
Dim temp As Long, tempstr As String, tempmatch As Single, anymatch As Boolean
anymatch = False

Dim read_attr As String ' read attribute string
read_attr = terms.attrib_str(Termref)
' ADDED 19 Sept 2004 - if first pd attribute is negative and read term is all TRUE, invert the Read attribute
If Left(pd.Attr(pd_start), 3) = "neg" And Not InStr(1, read_attr, "F") Then
    read_attr = replace(read_attr, "T", "F")
End If

' first check for exact match
If pd_string = read_std_term Then readscore = 100: Exit Function

' transfer read term to array
For a = 1 To num
    Read(a) = dissect2(read_std_term, , a)
Next ' next a (i.e. Read)

Dim cur_true As Boolean
' try using synonym dictionary
' Read term is allowed to be wider than pd but not more specific
a = 1 'word position in Read term
Do
    ' move to next unattached, non-ignorable word of Read term
    Do While (Mid(read_attr, a, 1) = "I" Or match(a) <> 0) And a < num
        a = a + 1
    Loop
        
    ' find out whether this phrase is supposed to be true or not
    If Mid(read_attr, a, 1) = "F" Then cur_true = False Else cur_true = True
    
    b = a
    ' b is word position in Read term at end of current phrase
    ' b=a if the phrase is a single word
    If (Not Mid(read_attr, a, 1) = "I") And match(a) = 0 And a <= num Then
    ' move to end of unattached phrase
        If cur_true = False Then
            Do While Mid(read_attr, a, 1) = "F" And match(a) = 0 And b <= num And b < a + 6
                b = b + 1
            Loop ' find the end of the 'false' phrase
        Else
            Do While Mid(read_attr, a, 1) = "T" And match(a) = 0 And b <= num And b < a + 6
                b = b + 1
            Loop ' find the end of the 'true' phrase
        End If
        If b > a Then b = b - 1
        
        ' b is now the end of the largest Read phrase to try to match
        tempstr = synonym.trylink_2(words(read_std_term, a, , b), pd_start, pd_fin, cur_true)
        If tempstr <> "" Then b = a + Val(dissect2(tempstr, , 4)) - 1 Else b = a
        ' b is now end of current phrase being matched
        
        ' if match found, analyse it and add results to the arrays
        If tempstr <> "" Then
            If debug_ Then debug_string = debug_string & "Link: " & temp & " : " & _
                strfunc.words(read_std_term, a, , b) & " --> " & pd.part_nopunc(pd_start, pd_fin) & _
                Chr$(13) & Chr$(10) & "Tempstr: " & Chr$(13) & Chr$(10)
            For c = a To b
                match(c) = Val(dissect2(tempstr, , 1)) ' allocating the match - for Read
                pd_pos(c) = Val(dissect2(tempstr, , 2)) ' recording the pd position of Read term word
            Next
            For c = Val(dissect2(tempstr, , 2)) To Val(dissect2(tempstr, , 3))
                pd_match(c) = match(a) ' c is the position in this section of partdata
            Next
            anymatch = True
            
        Else
        
        ' if there is no match try for non-exact word matches (on a single word); search through partdata
        ' modified 31jan06 - search for exact matches only because spelling mistakes would have been already corrected
            For c = pd_start To pd_fin
                If Read(a) = pd.text(c) Then ' added 18 jan 04 (moved from prev position)
                    If pd.true_(c) = cur_true Then
                        If debug_ Then
                            debug_string = debug_string & "Word: " & Read(a) & " --> " & pd.text(c) & Chr$(13) & Chr$(10)
                        End If
                        match(a) = 6: pd_match(c - pd_start + 1) = 2
                        Exit For
                    Else
                        If debug_ Then debug_string = debug_string & "True/false mismatch" _
                            & Chr$(13) & Chr$(10)
                        GoTo final ' zero readscore
                    End If
                End If
                'tempmatch = strfunc.matchindex(Read(a), pd.text(c))
                'If tempmatch > wordmatchthreshold Then   ' greater than threshold
                 '   If debug_ Then
                  '      debug_string = debug_string & "Word: " & matchindex(Read(a), pd.text(c)) & _
                   '     " : " & Read(a) & " --> " & pd.text(c) & Chr$(13) & Chr$(10)
                    'End If
                    'If pd.true_(c) = cur_true Then
                     '   If tempmatch > 0.85 Then ' arbitrary threshold
                      '      match(a) = 2
                       '     pd_match(c - pd_start + 1) = 2
                        'Else
                         '   match(a) = 1
                          '  pd_match(c - pd_start + 1) = 1
                        'End If
                    'Else
                       ' If debug_ Then debug_string = debug_string & "True/false mismatch" _
                      '      & Chr$(13) & Chr$(10)
                     '   GoTo final ' zero readscore
                    'End If
                 '   pd_pos(a) = c - pd_start + 1
                'End If
            Next
            
        End If
    End If
    a = b + 1
Loop Until a > num

' Now to add up the readscore
Dim tot As Single, ok As Single, scor As Single ' number of linked words and total
Dim optiondone As Boolean
Dim partscore As Single

' Read term
tot = 0: ok = 0: scor = 0: optiondone = False
For a = 1 To num
    If Mid(read_attr, a, 1) = "T" Then
        tot = tot + 1
        If match(a) > 0 Then ok = ok + 1
    ElseIf Mid(read_attr, a, 1) = "F" Then
        tot = tot + 1
        If match(a) > 0 Then ok = ok + 1 Else ok = ok + 0.5
    ElseIf Mid(read_attr, a, 5) = "OIOIO" Then
        If match(a) > 0 Then optiondone = True
    ElseIf Mid(read_attr, a, 3) = "OIO" Then
        If match(a) > 0 Then optiondone = True
    ElseIf Mid(read_attr, a, 1) = "O" Then
        If match(a) > 0 Then optiondone = True
        If optiondone = True Then ok = ok + 1
        tot = tot + 1
        optiondone = False
    ElseIf Mid(read_attr, a, 1) = "I" Then
        If match(a) = 0 Then ok = ok - 0.1 ' lose a few points for unmatched ignorable words
    End If
    If match(a) < 0 Then GoTo final ' bad match
    scor = scor + match(a) / 6
Next
If tot = 0 Then GoTo final
partscore = 63 * (ok / tot) ' completeness
partscore = partscore + 7 * (scor / tot)  ' accuracy
partscore = partscore - 27

If partscore < 33 Then GoTo final
' try to match any unmatched terms in candidate text
' but only bother if Read term already matched.
For a = pd_start To pd_fin ' position in pd
    If pd_match(a - pd_start + 1) = 0 Then
        For b = 1 To num
            If in_set(pd.text(a), "right", "left", "rt", "lt", "r", "l") And match_rightleft = False Then
                pd_match(a - pd_start + 1) = 6 ' array pd_match, which applies to current phrase only
                Exit For
            End If
            If in_set(pd.text(a), "not", "without", "absent", "lack", "no") And a < pd_fin Then
                pd_match(a - pd_start + 1) = 6 ' array pd_match, which applies to current phrase only
                Exit For ' these negative words would have influenced the attributes
            End If
            If Left(Attr(a), 3) = "neg" Then
                tempstr = synonym.trylink_2(Read(b), a, a, False)
            Else
                tempstr = synonym.trylink_2(Read(b), a, a, True)
            End If
            If tempstr <> "" Then
                If debug_ Then debug_string = debug_string & "Link: " & temp & " : " & _
                    Read(b) & " --> " & pd.text(a) & _
                    Chr$(13) & Chr$(10) & "Tempstr: " & Chr$(13) & Chr$(10)
                pd_match(a - pd_start + 1) = Val(dissect2(tempstr, , 1))
            End If
        Next
    End If
Next

If debug_ Then
    debug_string = debug_string & "CANDIDATE TEXT" & Chr$(13) & Chr$(10)
    For a = pd_start To pd_fin
        debug_string = debug_string & pd.text(a) & "  " & pd.Attr(a) & "  " & pd_match(a - pd_start + 1) & _
            Chr$(13) & Chr$(10)
    Next
    debug_string = debug_string & Chr$(13) & Chr$(10) & "READ TERM" & Chr$(13) & Chr$(10)
    For a = 1 To num
        debug_string = debug_string & Read(a) & " " & Mid(read_attr, a, 1) & " " & match(a) & _
            " --> " & pd_pos(a) & " " & pd.text(pd_pos(a)) & Chr$(13) & Chr$(10)
    Next
End If


' candidate text (get bonus scor marks for converting ignorable words)
tot = 0: ok = 0: scor = 0
For a = pd_start To pd_fin
    If Not ignorable(pd.text(a)) Then
        tot = tot + 1
        If pd_match(a - pd_start + 1) > 0 Then ok = ok + 1
    End If
    If pd_match(a - pd_start + 1) < 0 Then
        If debug_ Then debug_string = debug_string & "Pd match " & a - pd_start + 1 & " : " & _
            pd_match(a - pd_start + 1) & Chr$(13) & Chr$(10)
        GoTo final ' for bad matches
    End If
    scor = scor + pd_match(a - pd_start + 1) / 6
Next
If tot = 0 Then
    readscore = 0
    mem_score(pos) = 0
    GoTo final
End If
partscore = partscore + 52 * (ok / tot) ' completeness
partscore = partscore + 5 * (scor / tot) ' accuracy

If partscore < 0 Then
    readscore = 0
ElseIf partscore > 100 Then
    readscore = 100
Else
    readscore = partscore
End If

final:
mem_score(pos) = readscore
End Function

Function fuzzylink(ref_word As String, test_word As String) As Long
' Whether the two words are almost the same (maximum one character difference).
' Assume the first character is the same and they differ in length by at most 1.
' Gives a score (letter position of difference, zero if too different
Dim a As Long, b As Long, error As Boolean, wordlength As Long
b = 1: error = False: wordlength = Len(test_word)

fuzzylink = wordlength

For a = 2 To wordlength
    b = b + 1
    If Mid(ref_word, b, 1) <> Mid(test_word, a, 1) Then
        If error = True Then
            If fuzzylink = a - 1 Then
                If Mid(ref_word, a - 1, 1) <> Mid(test_word, a, 1) Then fuzzylink = 0: Exit Function
                If Mid(ref_word, a, 1) <> Mid(test_word, a - 1, 1) Then fuzzylink = 0: Exit Function
                ' if two adjacent letters are swapped the fuzzylink is maintained.
            Else
                If wordlength > 9 And wordlength = a Then
                    fuzzylink = fuzzylink - 1
                Else
                    fuzzylink = 0: Exit Function
                End If
            End If
            ' up to 2 extra errors allowed at the end of the word as long as it is >9 chars long
        Else
            error = True: fuzzylink = a
            If Len(ref_word) = 1 + wordlength Then b = b + 1
        End If
    End If
Next
End Function
