# Supplementary material for: The freetext matching algorithm: a computer program to extract diagnoses and causes of death from unstructured text in electronic health records
Source: BMC Med Inform Decis Mak. 2012 Aug 7;12:88. doi: 10.1186/1472-6947-12-88 (PMC3483188; doi:10.1186/1472-6947-12-88)
Supplement: Additional file 2 — Source code of Freetext Matching Algorithm. ZIP archive containing plain text files of Visual Basic modules in the Access database, and .CSV files (comma separated text files) containing the manually edited lookup tables. The table of Read/OXMIS terms is not included, but is contained in the Access database (Additional file 3). Program code is licensed under the GNU General Public License Version 3. [file 1472-6947-12-88-S2.zip › in_out.bas]

Attribute VB_Name = "in_out"
Option Compare Database
Option Explicit

Sub test(Optional id As Long, Optional Termref As Long)
' Modified test program 02/06/04 - analyses a single text.
' Uses input and output tables
Dim newid As Long, rst As Recordset, instring As String
' GET INPUT DATA
If id > 0 Then
    instring = input_string(id)
    newid = id
    If instring = "" Then Exit Sub
Else
    instring = InputBox("Test String")
    If instring = "" Then Exit Sub
    Set rst = CurrentDb.OpenRecordset("SELECT Max(input.id) AS MaxOfid FROM input;")
    rst.MoveFirst
    If IsNull(rst!MaxOfid) Then
        newid = 1
    Else
        newid = rst!MaxOfid + 1
    End If
    CurrentDb.Execute ("INSERT INTO input ([id], [text]) VALUES (" & _
        newid & ", """ & instring & """);")
End If
Dim answer As String, death As Boolean, answer2 As Long, spell_ As Boolean
Dim append As Boolean, answer3 As Long
answer2 = MsgBox("Use spelling correction?", vbYesNoCancel, "Analysis options - 1")
If answer2 = vbCancel Then Exit Sub
If answer2 = vbYes Then spell_ = True Else spell_ = False
If Termref = 0 Then '  ask for termref or analysis options
    answer = InputBox("Enter associated termref or type of Read term: " & Chr$(10) & _
        "(D = death, T = date, L = lab value, N = non-numeric investigation result," & Chr$(10) & _
        " P = pregnant, S = sicknote)", "Analysis options - 2")
End If
If Termref > 0 Then answer = Format(Termref)
If IsNumeric(answer) Then
    answer3 = MsgBox("Append text to Read term?", vbYesNo, "Analysis options - 3")
    If answer3 = vbYes Then append = True Else append = False
End If

'Dim t As Date: t = Now ' for timing
freetext_core.init_all ' NEW 22jun05

' RUN THE MAIN PROGRAM
Select Case answer
Case "D", "d" ' death
    freetext_core.main instring:=instring, death_:=True, spell_:=spell_, debug_:=True
Case "P", "p" ' pregnant
    freetext_core.main instring:=instring, pregnant_:=True, spell_:=spell_, debug_:=True
Case "L", "l" ' lab test
    freetext_core.main instring:=instring, labtest:="value", spell_:=spell_, debug_:=True
Case "N", "n" ' normal or abnormal
    freetext_core.main instring:=instring, labtest:="normal", spell_:=spell_, debug_:=True
Case "T", "t" ' date only - Read term specifies that free text contains date
    freetext_core.main instring:=instring, date_only:=True, spell_:=spell_, debug_:=True
Case "S", "s" ' sicknote
    freetext_core.main instring:=instring, sicknote:=True, spell_:=spell_, debug_:=True
Case Else
    If IsNumeric(answer) Then
        freetext_core.main_termref instring, Val(answer), spell_, True, append
        CurrentDb.Execute ("UPDATE input SET input.termref=" & answer & " WHERE input.id=" & _
            newid & ";")
    Else
        freetext_core.main instring:=instring, spell_:=spell_, debug_:=True
    End If
End Select

' ADD RESULTS AND DEBUG
Call results_output(newid, True)

Forms("freetext").Requery
End Sub

Function input_string(id As Long) As String
Dim r As Recordset
Set r = CurrentDb.OpenRecordset("SELECT [input].[text] FROM [input] WHERE [input].[id]=" & id & ";")
If r.EOF Then Exit Function
r.MoveFirst
input_string = r!text
End Function

Function read_term(Termref As Long) As String
' returns the actual Read or OXMIS term (not std_term) for a termref
If Termref = 0 Then Exit Function
Dim rst As Recordset
Set rst = CurrentDb.OpenRecordset("SELECT terms.term FROM terms WHERE terms.termref=" & _
    Format(Termref) & ";")
If rst.EOF Then Exit Function
rst.MoveFirst
read_term = rst!Term
End Function

Sub import_input_table(filepath As String, text_col As Long, Optional id_col As Long, _
    Optional delimiter As String, Optional termref_col As Long, Optional has_header As Boolean)
' imports texts from a tab delimited table id, text (no text qualifier; no header row)
' deletes current input and output table
CurrentDb.Execute ("DELETE * FROM [input];")
CurrentDb.Execute ("DELETE * FROM [output];")
CurrentDb.Execute ("DELETE * FROM [debug];")
Dim input_table As Recordset
Set input_table = CurrentDb.OpenRecordset("SELECT [input].* FROM [input];")
If delimiter = "" Then delimiter = Chr$(9)
Open filepath For Input As #1
Dim curline As String, a As Long
a = 0
If has_header Then Line Input #1, curline
Do
    Line Input #1, curline
    input_table.AddNew
    If id_col Then
        input_table!id = Val(dissect(curline, id_col, delimiter))
    Else
        a = a + 1: input_table!id = a
    End If
    If termref_col Then
        input_table!Termref = Val(dissect(curline, termref_col, delimiter))
    End If
    input_table!text = dissect(curline, text_col, delimiter)
    input_table.Update
Loop Until EOF(1)
Close #1
End Sub

Sub do_input_table(Optional with_termref As Boolean, Optional death_ As Boolean, _
    Optional pregnant_ As Boolean, Optional debug_ As Boolean, Optional append As Boolean, _
    Optional labtest As String, Optional date_only As Boolean, Optional sicknote As Boolean)
Dim r As Recordset, a As Long, t As Date
t = Now: a = 0
Set r = CurrentDb.OpenRecordset("SELECT [input].* FROM [input] " & _
    " WHERE [input].[id] Not In (SELECT [output].[id] FROM [output]) ;")
If r.EOF Then Exit Sub
r.MoveFirst
freetext_core.init_all
Do
    If with_termref Then
        freetext_core.main_termref instring:=r!text, Termref:=r!Termref, spell_:=True, _
            debug_:=debug_, append_term:=append
    Else
        freetext_core.main instring:=r!text, death_:=death_, pregnant_:=pregnant_, debug_:=debug_, _
            labtest:=labtest, spell_:=True, date_only:=date_only, append_term:=append, sicknote:=sicknote
        ' death, pregnancy are negative
    End If
    a = a + 1
    Call results_output(r!id, debug_)
    If Not r.EOF Then r.MoveNext
Loop Until r.EOF

Debug.Print a & " texts analysed in " & 86400 * (Now - t) & " seconds."
End Sub

Sub results_output(id As Long, debug_ As Boolean)
' places the results in the output table
CurrentDb.Execute ("DELETE output.* FROM output WHERE output.id=" & id & ";")
Dim out As Recordset, deb As Recordset, a As Long, auto_happ As Boolean

If pd.max > 0 Then
    Set out = CurrentDb.OpenRecordset("output")
    For a = 1 To pd.max
        out.AddNew
        out!id = id
        out![order] = a
        out!Type = words(pd.mean(a), 1)
        out!value = words(pd.mean(a), 2) ' termref
        If out!Type = "READ" Then out!extra = read_term(Val(out!value)) ' read term
        auto_happ = True
        If pd.Attr(a) = "" Then
            If Left(pd.mean(a), 1) = "D" Then auto_happ = False
            ' dates without attribute have no meaning
        Else
            If in_set(pd.Attr(a), "family", "negfamily", "query", "negative", "negpmh") Then
                auto_happ = False ' this event did not happen to this patient
            End If
            out!attribute = pd.Attr(a)
        End If
        out!auto_happ = auto_happ
        out!actual_happ = auto_happ ' default setting, will be modified when manually checked.
        out.Update
    Next
End If

If Not debug_ Then Exit Sub

CurrentDb.Execute ("DELETE * FROM debug WHERE debug.id = " & id & ";")
Set deb = CurrentDb.OpenRecordset("debug")
deb.AddNew: deb!id = id: deb!debug = debug_string: deb.Update

End Sub

Sub do_text_file(infile As String, outfile As String, id_col As Long, text_col As Long, _
    Optional delimiter As String, Optional has_header As Boolean, Optional termref_col As Long, _
    Optional death_ As Boolean, Optional pregnant_ As Boolean, Optional append As Boolean, _
    Optional labtest As String, Optional date_only As Boolean, Optional sicknote As Boolean)
Dim a As Long, b As Long, t As Date
Dim instring As String, text As String, id As String
If delimiter = "" Then delimiter = Chr$(9)

t = Now: a = 0
Open infile For Input As #1
Open outfile For Output As #2
Print #2, "id" & delimiter & "order" & delimiter & "type" & delimiter & "attribute" & delimiter & _
    "value"
If has_header Then Line Input #1, instring
freetext_core.init_all

Do
    Line Input #1, instring
    id = Val(dissect(instring, id_col, delimiter))
    text = dissect(instring, text_col, delimiter)
    If termref_col Then
        freetext_core.main_termref text, Val(dissect(instring, termref_col, delimiter)), True, False, append
    Else
        freetext_core.main text, death_, pregnant_, False, labtest, True, date_only, , False, sicknote
        ' death, pregnancy are negative
    End If
    a = a + 1
    For b = 1 To pd.max
        Print #2, id & delimiter & b & delimiter & words(pd.mean(b), 1) & delimiter & _
            pd.Attr(b) & delimiter & words(pd.mean(b), 2)
    Next
Loop Until EOF(1)
Close #1
Close #2
Debug.Print a & " texts analysed in " & 86400 * (Now - t) & " seconds."
End Sub
