# Supplementary material for: The freetext matching algorithm: a computer program to extract diagnoses and causes of death from unstructured text in electronic health records
Source: BMC Med Inform Decis Mak. 2012 Aug 7;12:88. doi: 10.1186/1472-6947-12-88 (PMC3483188; doi:10.1186/1472-6947-12-88)
Supplement: Additional file 2 — Source code of Freetext Matching Algorithm. ZIP archive containing plain text files of Visual Basic modules in the Access database, and .CSV files (comma separated text files) containing the manually edited lookup tables. The table of Read/OXMIS terms is not included, but is contained in the Access database (Additional file 3). Program code is licensed under the GNU General Public License Version 3. [file 1472-6947-12-88-S2.zip › list.bas]

Attribute VB_Name = "list"
Option Compare Database
Option Explicit

Const maxtermlist = 50 ' maximum number of terms to consider
Const threshold_high = 91 ' (for readscore - don't analyse further)
Const threshold = 87 ' (for readscore - minimum)

Type termlist
    Termref(maxtermlist) As Long
    words(maxtermlist) As String
    score(maxtermlist) As Single ' added 15 Jan 2004
    num As Long ' number of terms in termlist
End Type

Function bestmatch(pd_start As Long, pd_fin As Long, Optional debug_ As Boolean) As String
' modified 31 Jan 06.
' Output is the termref of the best Read term match and associated readscore
Dim candidate As termlist  ' list of candidate Read termrefs
Dim word As String 'search strings to use for words
Dim max_rs_val As Single ' maximum readscore
Dim max_rs_pos As Long ' position in list of term with maximum readscore
Dim curscore As Single
Dim searchstring As String
Dim a As Long, b As Long  ' counter
searchstring = ""
Dim found As Boolean

' 0. Try exact match
If terms.exact_read_termref(pd.part_nopunc(pd_start, pd_fin)) > 0 Then
    bestmatch = Format(terms.exact_read_termref(pd.part_nopunc(pd_start, pd_fin))) & " 100"
    Exit Function
End If

' 1. generate list of words to search
For a = pd_start To pd_fin
'    If Left(pd.mean(a), 9) = "CLIN word" Then
 '       searchstring = searchstring & Mid(pd.mean(a), 10)
  '  Else
        searchstring = searchstring & " " & pd.text(a)
   ' End If
   ' 31 jan 2006 - just use pd.text(a), which would have been spell corrected.
Next

' 2. generate initial matchlist
candidate = getlist(searchstring, pd_start, pd_fin, 0)

For b = 1 To 3
    ' 3 analyse matchlist - select best match
    max_rs_val = 0: max_rs_pos = 0
    If candidate.num > 0 Then
        For a = candidate.num To 1 Step -1
            If candidate.score(a) > max_rs_val Then
                max_rs_val = candidate.score(a)
                max_rs_pos = a
            End If
            If candidate.score(a) > threshold_high Then Exit For
        Next
    End If
    
    ' 4 if the best match is higher than high threshold, or higher than low threshold and
    ' set has already been expanded, select this match
    If max_rs_val > threshold_high Or (max_rs_val > threshold And b > 1) Then
        bestmatch = Format(candidate.Termref(max_rs_pos)) & " " & Format(max_rs_val)
        If debug_ Then Call display(candidate)
        Exit Function
    End If
    
    ' 5 if none of the matches has a high enough score, expand and try again.
    If b = 1 Then candidate = expand(candidate, pd_start, pd_fin, 0)
    'If b = 2 Then candidate = expand(candidate, pd_start, pd_fin, 1) ' leeway=1
    If b = 2 Then candidate = expand(candidate, pd_start, pd_fin, 0) ' leeway=0 ' 14 July 2005
' 31jan06 - remove second matching attempt
' 04apr2011 - reinstate second matching attempt because otherwise it will not find synonyms for
' all parts of a phrase together
Next

If debug_ Then Call display(candidate)
End Function

Function expand(in_list As termlist, Optional pd_start As Long, Optional pd_fin As Long, _
    Optional leeway As Long) As termlist
' For each term in in_list, generate a new term by using abbreviations or synonyms
' Search maximum 5 words at a time, starting with longer matches
' can expand from s1-->s2 but not the other way round because s1 words might be more specific

Dim in_list_num As Long
in_list_num = in_list.num
Dim numwd As Long ' number of words in phrase
Dim cur_words As String ' don't repeat the search for duplicate words
cur_words = ""
expand = in_list
Dim top As Long, pos As Long
Dim candidate As String, maxwords As Long, newwords As String
Dim a As Long, b As Long, c As Long ' looping variables
Dim temp_termlist As termlist

For a = 0 To in_list_num ' looping through terms
    If cur_words <> in_list.words(a) Then ' this is a new distinct phrase
        cur_words = in_list.words(a)
        ' dissect2 into groups of words
        
        numwd = strfunc.numwords(cur_words)
        If numwd < 5 Then maxwords = numwd Else maxwords = 5
        
        For b = maxwords To 1 Step -1 ' number of words in phrase to search for (start with 5)
            For c = 1 To numwd - b + 1 ' position of first word of phrase
                candidate = strfunc.words(cur_words, c, b)
                ' search for dictionary matches
                top = synonym.s1_pos(candidate)
                If top > 0 Then
                ' for each match found: -
                    pos = top
                    Do
                        If synonym.s1_priority(pos) > 0 Then ' i.e. not an 'opposite' match, with priority -100
                        
                            ' generate new phrase
                            If c = 1 Then
                                newwords = synonym.s2(pos) & " " & strfunc.words(cur_words, b + c, 100)
                            Else
                                newwords = strfunc.words(cur_words, 1, c - 1) & " " & _
                                    synonym.s2(pos) & " " & strfunc.words(cur_words, b + c, numwd)
                            End If
                            
                            ' generate new set of termrefs  and  append to existing list
                            temp_termlist = getlist(newwords, pd_start, pd_fin, leeway)
                            If temp_termlist.num > 0 Then
                                expand = add_termlists(expand, temp_termlist)
                            Else
                                ' record that this search has been attempted
                                expand.num = expand.num + 1
                                expand.Termref(expand.num) = 0
                                expand.score(expand.num) = 0
                                expand.words(expand.num) = newwords
                            End If
                            If expand.score(expand.num) > threshold_high Then Exit Function ' to make it faster
                            If expand.num > maxtermlist - 10 Then Exit Function ' to prevent excessively long lists
                        End If

                        pos = pos + 1
                    Loop Until synonym.s1(pos) <> candidate
                End If  ' if top>0
            Next ' next c; next sub-phrase
        Next ' next b; next number of words in sub-phrase
    End If
Next ' next a; next term

End Function

Sub test(phrase As String, Optional pd_start As Long, Optional pd_fin As Long, Optional leeway As Long)
If pd_start = 0 Then pd_start = 1
If pd_fin = 0 Then pd_fin = pd.max
If pd_fin > 5 Then pd_fin = 5
wordlist.init
terms.init
pd.init_read (phrase)
Call display(getlist(phrase, pd_start, pd_fin, leeway))
End Sub

Sub display(in_list As termlist)
' writes the contents of termlist to the debug window
Dim a As Long
 debug_string = debug_string & Chr$(13) & Chr$(10) & "List of candidate terms" & Chr$(13) & Chr$(10)
For a = 0 To in_list.num
    If in_list.Termref(a) = 0 Then
        debug_string = debug_string & in_list.score(a) & " " & in_list.Termref(a) & " " & _
            read_term(in_list.Termref(a)) & " [" & in_list.words(a) & "]" & Chr$(13) & Chr$(10)
    Else
        debug_string = debug_string & in_list.score(a) & " " & in_list.Termref(a) & " " & _
            read_term(in_list.Termref(a)) & Chr$(13) & Chr$(10) & "          [" & in_list.words(a) & _
            "]" & Chr$(13) & Chr$(10)
    End If
Next
debug_string = debug_string & "Total " & in_list.num & " terms" & Chr$(13) & Chr$(10)
End Sub

Function add_termlists(t1 As termlist, t2 As termlist) As termlist
add_termlists = t1
If t2.num = 0 Then Exit Function
Dim a As Long
For a = 1 To t2.num
    If a + t1.num > maxtermlist Then Exit For
    add_termlists.words(a + t1.num) = t2.words(a)
    add_termlists.Termref(a + t1.num) = t2.Termref(a)
    add_termlists.score(a + t1.num) = t2.score(a)
Next
add_termlists.num = t1.num + a - 1
End Function

Function getlist(ByVal words As String, Optional pd_start As Long, _
    Optional pd_fin As Long, Optional leeway As Long) As termlist
words = remove_ignorable(words, False) ' changed left/right removal to FALSE on 2-Oct-05.
' If no words retrieved, try with left/right removed (AFTERWARDS).
' Modified 20JUN05 so it does not use database tables.
' Leeway is either zero or 1 (if it is OK to select terms which have one more word than 'words') --
' now only using leeway=0 (sub bestmatch modified)
' Removal of ignorable words --
' this should be checked using remove_ignorable prior to using this function
Dim a As Long, b As Long, c As Long ' counting variables
If words = "" Then Exit Function
' order(1)=position of word with least number of termrefs, order(2) is next etc.
Dim curscore As Single ' current readscore
Dim top1 As Long, top2 As Long, top3 As Long
Dim bot1 As Long, bot2 As Long, bot3 As Long
Dim temp_termref As Long

getlist.words(0) = words
getlist.num = 0

Dim numwords As Long: numwords = strfunc.numwords(words)

If numwords < 3 Then
    If IsNumeric(words) Then GoTo enough
    If numwords = 1 Then
        top1 = wordlist.pos_singlewords(True, words, 0, 1)
        bot1 = wordlist.pos_singlewords(False, words, 0, 1)
    Else
        top1 = wordlist.pos_doublewords(True, words, 0, 2 + leeway)
        bot1 = wordlist.pos_doublewords(False, words, 0, 2 + leeway)
    End If
    ' there is no leeway when searching for single words. Need no more than 1 true words in term.
    a = 1 ' counter for getlist
    If bot1 < top1 Or bot1 = 0 Or top1 = 0 Then GoTo enough  ' if there is no match
    For c = top1 To bot1 ' counter for singlewords
        curscore = readscore(pd_start, pd_fin, wordlist_termref(c, numwords))
        If curscore > threshold Then
            getlist.words(a) = words
            getlist.Termref(a) = wordlist_termref(c, numwords)
            getlist.score(a) = curscore
            a = a + 1
        End If
        If curscore > threshold_high Then getlist.num = a - 1: GoTo enough
            ' no need to bother searching for more terms
        If a >= maxtermlist Then Exit For
    Next
    getlist.num = a - 1
    
Else
    
    ' do the FIRST TWO WORDS modified 20JUN05  - uses doublewords dictionary
    top1 = wordlist.pos_doublewords(True, strfunc.words(words, 1, 2), 0, numwords + leeway)
    bot1 = wordlist.pos_doublewords(False, strfunc.words(words, 1, 2), 0, numwords + leeway)
    If bot1 < top1 Or bot1 = 0 Or top1 = 0 Then GoTo enough  ' if there is no match
     
    ' OPEN SECOND AND THIRD SETS
    Select Case numwords
    Case 3
        top2 = wordlist.pos_doublewords(True, strfunc.words(words, 2, 2), 0, numwords + leeway)
        bot2 = wordlist.pos_doublewords(False, strfunc.words(words, 2, 2), 0, numwords + leeway)
    Case 4
        top2 = wordlist.pos_doublewords(True, strfunc.words(words, 3, 2), 0, numwords + leeway)
        bot2 = wordlist.pos_doublewords(False, strfunc.words(words, 3, 2), 0, numwords + leeway)
    Case 5
        top2 = wordlist.pos_doublewords(True, strfunc.words(words, 3, 2), 0, numwords + leeway)
        bot2 = wordlist.pos_doublewords(False, strfunc.words(words, 3, 2), 0, numwords + leeway)
        top3 = wordlist.pos_doublewords(True, strfunc.words(words, 4, 2), 0, numwords + leeway)
        bot3 = wordlist.pos_doublewords(False, strfunc.words(words, 4, 2), 0, numwords + leeway)
        If bot3 < top3 Or bot3 = 0 Or top3 = 0 Then GoTo enough  ' if there is no match
    End Select
    
    ' Compare both datasets, and copy common entries to getlist.
    a = 1 ' counter for getlist
    If bot2 < top2 Or bot2 = 0 Or top2 = 0 Then GoTo enough  ' if there is no match
    For c = top1 To bot1
        temp_termref = wordlist.dbl_termref(c)
        If termref_in_doublewords1(temp_termref, top2, bot2) And _
            (termref_in_doublewords2(temp_termref, top3, bot3) Or numwords < 5) Then
            ' looping through second dataset
            curscore = readscore(pd_start, pd_fin, temp_termref)
            If curscore > threshold Then
                getlist.score(a) = curscore
                getlist.words(a) = words
                getlist.Termref(a) = temp_termref
                a = a + 1
            End If
            If curscore > threshold_high Then getlist.num = a - 1: GoTo enough
            If a >= maxtermlist Then Exit For ' cannot add any more terms
        End If
    Next ' go to next term in second set
    getlist.num = a - 1
    
End If

' if no terms entered with high enough threshold, record the phrase tested.
enough:
If getlist.num > 0 Then Exit Function
Dim tempwords As String
tempwords = remove_ignorable(words, True)
If tempwords = words Then getlist.words(1) = words: Exit Function ' no left/right
words = tempwords
getlist = getlist(words, pd_start, pd_fin, leeway)     ' recursive
' the next time in the loop tempwords will equal words so the function will be called at most twice.
End Function

Function wordtermrefs_count(word As String) As Long
Dim top As Long, bot As Long
top = pos_singlewords(True, word, 0, 9)
bot = pos_singlewords(False, word, 0, 9)
wordtermrefs_count = bot - top
End Function
