# Supplementary material for: The freetext matching algorithm: a computer program to extract diagnoses and causes of death from unstructured text in electronic health records
Source: BMC Med Inform Decis Mak. 2012 Aug 7;12:88. doi: 10.1186/1472-6947-12-88 (PMC3483188; doi:10.1186/1472-6947-12-88)
Supplement: Additional file 2 — Source code of Freetext Matching Algorithm. ZIP archive containing plain text files of Visual Basic modules in the Access database, and .CSV files (comma separated text files) containing the manually edited lookup tables. The table of Read/OXMIS terms is not included, but is contained in the Access database (Additional file 3). Program code is licensed under the GNU General Public License Version 3. [file 1472-6947-12-88-S2.zip › maintenance.bas]

Attribute VB_Name = "maintenance"
Option Compare Database
Option Explicit

Dim r1_raw_pattern(50) As String ' read_attr1 table, stored as arrays for faster processing
Dim r1_position(50) As String
Dim r1_replacement(50) As String
Dim r1_num As Long

Dim r2_pattern(100) As String ' read_attr2 table, stored as arrays
Dim r2_attr(100) As String
Dim r2_num As Long

Sub init_read_attr_tables()
' imports all data from Read attribute tables into arrays
Dim r As Recordset, counter As Long
Set r = CurrentDb.OpenRecordset("SELECT * FROM Read_attr1 ORDER BY Read_attr1.Order ASC ;")
r.MoveFirst: counter = 0
Do
    counter = counter + 1
    r1_raw_pattern(counter) = r!raw_pattern
    If Not IsNull(r!replacement) Then r1_replacement(counter) = r!replacement Else r1_replacement(counter) = ""
    If Not IsNull(r!position) Then r1_position(counter) = r!position Else r1_position(counter) = ""
    r.MoveNext
Loop Until r.EOF
r1_num = counter

Set r = CurrentDb.OpenRecordset("SELECT * FROM Read_attr2 ORDER BY Read_attr2.Order ASC ;")
r.MoveFirst: counter = 0
Do
    counter = counter + 1
    r2_pattern(counter) = r!pattern: r2_attr(counter) = r!attribute
    r.MoveNext
Loop Until r.EOF
r2_num = counter

wordlist.init_ignore
End Sub

Function read_attribute(Optional read_std_term As String, Optional dont_init_pd As Boolean, Optional init_lookup As Boolean) _
    As String
' MODIFIED 27 Oct 2005 - to read lookup patterns from database tables.
' input read_std_term.
' Generates a string characterising the important words of each Read term.
' e.g. TTIIFF means first two words are true, next two can be ignored, and last two are false.
' Results stored in the attr column of the terms table.
' Checking for ignorable and negative terms
If init_lookup = True Or r1_num = 0 Then Call init_read_attr_tables
Dim temp As String, Attr As String, temp2 As String
Dim icd10 As Boolean
Dim a As Long, b As Long
If dont_init_pd = False Then pd.init_read (remove_ignore_phrases(read_std_term))

temp = pd.part_punc(1, 1000)
Attr = ""
For a = 1 To numwords(temp)
    If is_text(dissect2(temp, , a)) Or IsNumeric(dissect2(temp, , a)) Or dissect2(temp, , a) = "/" Then
    ' / is currently treated as a word rather than punctuation
        If wordlist.ignorable(strfunc.words(temp, a, 1)) Then
            Attr = Attr & "I"
        Else
            Attr = Attr & "T"
        End If
    Else
        Attr = Attr & "P"
    End If
    ' P is the code for punctuation. These entries are removed at the end
    ' However Slashes (/) are treated as words
Next

' convert to I for all ignorable phrases
For b = 1 To wordlist.ignore_max
    If InStr(1, wordlist.ignore_words(b), " ") Then ' ignorelist entry has more than one word
        temp2 = wordlist.ignore_words(b)
        Call rm_attr(temp, temp2, Attr, Left("IIIIIIIII", numwords(temp2)))
    End If ' convert all positions to I
Next

Dim c As Long
For c = 1 To r2_num
    Call rm_attr(temp, r2_pattern(c), Attr, r2_attr(c))
Next
read_attribute = replace(Attr, "P", "") ' remove punctuation (=p)
End Function

Function make_std_term(ByVal raw_term As String, Optional init_lookup As Boolean) As String
' New function for std_term - also converts a/n, c/o, h/o etc.
Dim temp As String
temp = make_std_term_with_attr(raw_term, init_lookup)
make_std_term = Mid(temp, InStr(1, temp, " "))
End Function

Function make_std_term_with_attr(ByVal raw_term As String, Optional init_lookup As Boolean) As String
' New function for std_term - also converts a/n, c/o, h/o etc.
' converts a Read term to std_term format.
If init_lookup = True Or r1_num = 0 Then Call init_read_attr_tables
raw_term = LCase(raw_term)
Dim counter As Long
For counter = 1 To r1_num
    Select Case r1_position(counter)
    Case "START"
        If Left(raw_term, Len(r1_raw_pattern(counter))) = r1_raw_pattern(counter) Then
            raw_term = Trim(r1_replacement(counter) & " " & Trim(Mid(raw_term, Len(r1_raw_pattern(counter)) + 1)))
        End If
    Case "END"
        If Right(raw_term, Len(r1_raw_pattern(counter))) = r1_raw_pattern(counter) Then
            raw_term = Trim(Trim(Left(raw_term, Len(raw_term) - Len(r1_raw_pattern(counter)))) _
                & " " & r1_replacement(counter))
        End If
    Case Else
        raw_term = Trim(replace(raw_term, r1_raw_pattern(counter), r1_replacement(counter)))
    End Select
Next

pd.init_read (remove_ignore_phrases(raw_term))
make_std_term_with_attr = read_attribute(, True) & " " & pd.part_nopunc() & " "

End Function

Sub rm_attr(instring As String, pattern As String, ByRef cur_attr As String, new_attr As String)
' Output is the new attribute string.
' Instring is the Read term with punctuation
Dim temp As Long
temp = strfunc.phrase_match_pattern(instring, pattern)
If temp > 0 Then
    cur_attr = Left(cur_attr, temp - 1) & new_attr & Mid(cur_attr, temp + Len(new_attr))
End If
End Sub

Sub delete_long_terms()
' Deletes all terms with >6 non-ignorable words from `terms' table and wordlist.
Dim t As Recordset
Set t = CurrentDb.OpenRecordset( _
    "SELECT terms.* FROM terms WHERE terms.termref In(SELECT singlewords.termref " & _
        "FROM singlewords WHERE singlewords.numwd>6);")
If Not t.EOF Then
    t.MoveFirst
    Do
        Call term_remove_NEW(t!Termref, "numwd>6")
        t.MoveNext
    Loop Until t.EOF
End If

' Deletes all terms with more than 7 words
Set t = CurrentDb.OpenRecordset("SELECT terms.Attr,terms.termref FROM terms")
t.MoveFirst
Do
    If Len(t!Attr) > 7 Then Call term_remove_NEW(t!Termref, "length>7")
    t.MoveNext
Loop Until t.EOF
End Sub

Sub delete_superfluous_terms()
' Deletes all superfluous terms from `terms' table and wordlist.
Dim t As Recordset, Term As String, termref_link As Long, prevterm As String
terms.init
Set t = CurrentDb.OpenRecordset( _
"SELECT * FROM terms WHERE include=True ORDER BY std_term ASC, term ASC;")
' so that longer terms come last
t.MoveFirst
Do
    ' if same as previous term, delete
    If t!std_term = prevterm Then Call term_remove_NEW(t!Termref, CStr(termref_link))

    termref_link = 0 ' no identical term
    termref_link = find_similar_term(t!std_term, " other")
    If termref_link Then Call term_remove_NEW(t!Termref, CStr(termref_link))
    termref_link = find_similar_term(t!std_term, " other specified")
    If termref_link Then Call term_remove_NEW(t!Termref, CStr(termref_link))
    termref_link = find_similar_term(t!std_term, , "unspecified ")
    If termref_link Then Call term_remove_NEW(t!Termref, CStr(termref_link))
    termref_link = find_similar_term(t!std_term, , "other and unspecified ")
    If termref_link Then Call term_remove_NEW(t!Termref, CStr(termref_link))
    termref_link = find_similar_term(t!std_term, , "nec ")
    If termref_link Then Call term_remove_NEW(t!Termref, CStr(termref_link))
    termref_link = find_similar_term(t!std_term, , "nos ")
    If termref_link Then Call term_remove_NEW(t!Termref, CStr(termref_link))
    termref_link = find_similar_term(t!std_term, , "without mention of complication ")
    If termref_link Then Call term_remove_NEW(t!Termref, CStr(termref_link))
    termref_link = find_similar_term(t!std_term, , "with no mention of complication ")
    If termref_link Then Call term_remove_NEW(t!Termref, CStr(termref_link))

    prevterm = t!std_term: termref_link = t!Termref
    t.MoveNext
Loop Until t.EOF
End Sub

Function find_similar_term(interm As String, Optional start_phrase As String, _
    Optional end_phrase As String) As Long
' Returns the termref of a similar term without the or of an identical term
Dim search_term As String
If start_phrase <> "" Then
    If Left(interm, Len(start_phrase)) = start_phrase Then _
        search_term = Mid(interm, Len(start_phrase) + 1)
ElseIf end_phrase <> "" Then
    If Right(interm, Len(end_phrase)) = end_phrase Then _
        search_term = Left(interm, Len(interm) - Len(end_phrase))
Else
    Exit Function
End If
find_similar_term = terms.exact_read_termref(search_term)
End Function

Sub make_wordlist()
' Generates 3 tables: singlewords , doublewords, wordlist.
' Also generates the lookup table file.
Dim terms As Recordset, str As String, wrd(20) As String, attrib(20) As String, tmp As String
Dim s As Recordset, d As Recordset
Dim num As Long, numwd As Long  ' number of words in term
Dim a As Long, b As Long, c As Long   ' counters

CurrentDb.Execute ("DELETE singlewords.* FROM singlewords;") ' delete existing entries
CurrentDb.Execute ("DELETE doublewords.* FROM doublewords;")
CurrentDb.Execute ("DELETE wordlist.* FROM wordlist;")

str = "SELECT terms.std_term , terms.termref , terms.attr FROM terms WHERE " & _
    "terms.include=True;"
Set terms = CurrentDb.OpenRecordset(str)
Set s = CurrentDb.OpenRecordset("singlewords")
Set d = CurrentDb.OpenRecordset("doublewords")

terms.MoveFirst
Do
    str = terms!std_term
    num = Len(terms!Attr)
    numwd = count_t(terms!Attr) ' numwd = number of true words in term

' 1. Generate list of words
    b = 0
    For a = 1 To num
        If Not Mid(terms!Attr, a, 1) = "I" Then
            ' check that this word has not been repeated
            b = b + 1: wrd(b) = strfunc.words(str, a): attrib(b) = Mid(terms!Attr, a, 1)
            If b > 1 Then
                For c = b - 1 To 1 Step -1
                    If wrd(b) = wrd(c) Then wrd(b) = "": b = b - 1: Exit For
                Next ' if the word is a duplicate then delete it and exit the loop
            End If
        End If
        If b = 20 Then Exit For
    Next ' b is now the number of words in the phrase
    
' 2. Add single words
    For a = 1 To b
        s.AddNew
        s!words = wrd(a)
        s!numwd = numwd
        s!Termref = terms!Termref
        s.Update

' 3. Add pairs of words (sorted alphabetically) but not if duplicates of the same word!
        If a > 1 Then
            For c = a - 1 To 1 Step -1 ' generating all possible combinations of two words
                'If attrib(a) = "T" And attrib(c) = "T" Then ' only use pairs of TRUE words
                If (attrib(a) = "T" Or attrib(a) = "O") And (attrib(c) = "T" Or attrib(c) = "O") Then
                    ' only use pairs of TRUE or OPTION words - corrected 30 jan 2006
                    If wrd(a) > wrd(c) Then tmp = wrd(c) & " " & wrd(a) Else tmp = wrd(a) & " " & wrd(c)
                    d.AddNew
                    d!words = tmp
                    d!numwd = numwd
                    d!Termref = terms!Termref
                    d.Update
                End If
            Next
        End If
    Next
    
    If Not terms.EOF Then terms.MoveNext
Loop Until terms.EOF

' make wordlist table
' Old (prior to 24 May 2011): this code sometimes runs into error 3211: unable to lock wordlist table
' DoCmd.DeleteObject acTable, "wordlist"
' CurrentDb.Execute ("SELECT singlewords.words, 0 as wordlength INTO wordlist FROM singlewords " & _
'    " GROUP BY singlewords.words;")

' New code 24 May 2011
CurrentDb.Execute ("INSERT INTO wordlist (words, wordlength) SELECT words, 0 " & _
    " FROM singlewords GROUP BY singlewords.words;")
' This avoids the need to delete wordlist table and seems to avoid the lock problem (error 3211)

CurrentDb.Execute ("UPDATE wordlist SET wordlist.wordlength = Len([wordlist]![words]);")

' update number of words in synonym table
CurrentDb.Execute ("UPDATE synonym SET synonym.s1_num = numwords([synonym]![s1]), " & _
    " synonym.s2_num = numwords([synonym]![s2]);")

' save all wordlists to data file
Dim r As Recordset
Set r = CurrentDb.OpenRecordset("SELECT * FROM file_location WHERE [file type]='Wordlist';")
r.MoveFirst
freetext_core.outfile_all r!path
End Sub

Function count_t(attr_string As String) As Integer
' minimum number of words in attr_string
Dim a As Integer
count_t = 0
For a = 1 To Len(attr_string)
    If Mid(attr_string, a, 1) = "T" Then
        count_t = count_t + 1 ' for all 'true' terms
    ElseIf Mid(attr_string, a, 2) = "OI" Then
    ElseIf Mid(attr_string, a, 1) = "O" Then
        count_t = count_t + 1 ' for last option in set
    End If
Next
End Function

Sub term_remove_BATCH(Termref_list As String, Optional Comment As String)
' comma separated list of termrefs
Dim t As Recordset
Set t = CurrentDb.OpenRecordset( _
    "SELECT terms.* FROM terms WHERE terms.termref In(" & Termref_list & ");")
If Not t.EOF Then
    t.MoveFirst
    Do
        t.Edit
        t!Include = False
        t!Comment = Left(Comment, 20)
        t.Update
        t.MoveNext
    Loop Until t.EOF
End If
CurrentDb.Execute ("DELETE * FROM singlewords WHERE singlewords.termref In(" & Termref_list & ");")
CurrentDb.Execute ("DELETE * FROM doublewords WHERE doublewords.termref In(" & Termref_list & ");")
End Sub

Sub term_remove_NEW(Termref As Long, Optional Comment As String)
Dim t As Recordset
Set t = CurrentDb.OpenRecordset( _
    "SELECT terms.* FROM terms WHERE terms.termref=" & Termref & ";")
If Not t.EOF Then
    t.MoveFirst
    t.Edit
    t!Include = False
    t!Comment = Left(Comment, 20)
    t.Update
End If
CurrentDb.Execute ("DELETE * FROM singlewords WHERE singlewords.termref=" & Termref & ";")
CurrentDb.Execute ("DELETE * FROM doublewords WHERE doublewords.termref=" & Termref & ";")
End Sub

Function read_code_oxmis(oxmis_termref As Long) As String
Dim r As Recordset, Termref As String
Set r = CurrentDb.OpenRecordset("SELECT oxmis_termref.read_termref FROM oxmis_termref " & _
    "WHERE oxmis_termref.termref = " & oxmis_termref & ";")
If r.EOF Then Exit Function Else r.MoveFirst: Termref = r!read_termref
Set r = CurrentDb.OpenRecordset("SELECT terms.code FROM terms " & _
    "WHERE terms.termref = " & Termref & ";")
If Not r.EOF Then r.MoveFirst: read_code_oxmis = r!Code
End Function

Sub process_termlist(Optional blank_only As Boolean, Optional not_readcode As Boolean, _
    Optional termlist As String)
Dim r As Recordset, Readcode As String, temp As String, answer As Long

If blank_only Then
    Set r = CurrentDb.OpenRecordset( _
        "SELECT * FROM terms WHERE terms.std_term="" OR terms.attr = "";")
ElseIf termlist <> "" Then
    Set r = CurrentDb.OpenRecordset("SELECT * FROM terms WHERE terms.termref In(" & _
        termlist & ");")
Else
    answer = MsgBox("Processing entire termlist. This will take 30 minutes.", vbOKCancel)
    If answer = vbCancel Then Exit Sub
    Set r = CurrentDb.OpenRecordset("SELECT * FROM terms ;")
End If
wordlist.init_ignore
r.MoveFirst

Do
    r.Edit
        If not_readcode = False Then
        Readcode = read_code_oxmis(r!Termref)
        If Readcode = "" Then Readcode = r!Code
        r!Readcode = Readcode
        r!chap1 = Left(Readcode, 1)
        r!Chap2 = Mid(Readcode, 2, 1)
        r!chap3 = Mid(Readcode, 3, 1)
    End If
    If Not IsNull(r!Term) Then
        temp = make_std_term_with_attr(r!Term)
        r!std_term = Mid(temp, InStr(1, temp, " "))
        If temp <> "" Then r!Attr = Left(dissect2(temp, , 1), 20)
    End If
    r.Update
    r.MoveNext
Loop Until r.EOF
End Sub

Sub expand_rightleft()
' Processes termlist: converts l and lt to left, and vice versa for right; only if the termlist contains
' terms for BOTH RIGHT AND LEFT. Need to regenerate wordlists afterwards.
Dim r As Recordset, t As Recordset, tempstr As String, newstr As String
Set r = CurrentDb.OpenRecordset("terms")
r.MoveFirst
Do
    If InStr(1, r!std_term, " l ") Then
        ' no need to look for lt, rt as there are only 2 OXMIS codes which use this format, but many use l, r
        tempstr = replace(r!std_term, " l ", " r ")
        Set t = CurrentDb.OpenRecordset( _
            "SELECT Count(*) As Ct FROM terms WHERE terms.std_term='" & tempstr & "';")
        t.MoveFirst
        If t!Ct > 0 Then ' the corresponding 'right' term exists
            newstr = replace(r!std_term, " l ", " left ")
            CurrentDb.Execute ("UPDATE terms SET terms.std_term='" & newstr & _
                "' WHERE terms.std_term='" & r!std_term & "';")
            newstr = replace(tempstr, " r ", " right ")
            CurrentDb.Execute ("UPDATE terms SET terms.std_term='" & newstr & _
                "' WHERE terms.std_term='" & tempstr & "';")
        End If
    End If
    r.MoveNext
Loop Until r.EOF
End Sub
