# Supplementary material for: The freetext matching algorithm: a computer program to extract diagnoses and causes of death from unstructured text in electronic health records
Source: BMC Med Inform Decis Mak. 2012 Aug 7;12:88. doi: 10.1186/1472-6947-12-88 (PMC3483188; doi:10.1186/1472-6947-12-88)
Supplement: Additional file 2 — Source code of Freetext Matching Algorithm. ZIP archive containing plain text files of Visual Basic modules in the Access database, and .CSV files (comma separated text files) containing the manually edited lookup tables. The table of Read/OXMIS terms is not included, but is contained in the Access database (Additional file 3). Program code is licensed under the GNU General Public License Version 3. [file 1472-6947-12-88-S2.zip › pd.bas]

Attribute VB_Name = "pd"
Option Compare Database
Option Explicit
' partdata module.
' Similar to the old partdata module (used for the dosage analyser) but it stores punctuation separately
' and there is an extra section for attributes

Const maxpartdata = 1000
Dim partdata_used As Long
Dim partdata(maxpartdata) As String
Dim punc(maxpartdata) As String ' punctuation
Dim attrib(maxpartdata) As String ' attribute ' e.g. negative, family etc.
Dim meaning(maxpartdata) As String ' meaning

Sub check_compressed(Optional maybe_pregnant As Boolean, Optional labtest As String)
' Use AFTER sub compress.
' If date_only, removes all results except the first full date - NO LONGER, now if >1 date --> machinequery).
' Converts duration weeks and gestation into 'LABS' - gest
' Checks that only one gestational age.
' Checks that sysbp greater than diabp.
' Checks that dateprev, datenext refer to a clinical event
Dim a As Long, gest As Long
gest = 0: a = 0

Do
    a = a + 1
    Select Case words(Attr(a), 1)
    Case "LABS"
        If attrib(a) = "LABS sysbp" Then ' checking that blood pressure measurements are sensible
            If Attr(a + 1) <> "LABS diabp" Or (Val(words(meaning(a), 2)) <= Val(words(meaning(a + 1), 2))) _
                Or attrib(a - 1) = "normalrange" Then
                pd.remove a: a = a - 1
            End If
        ElseIf attrib(a) = "LABS diabp" Then
            If attrib(a - 1) <> "sysbp" Then pd.remove a: a = a - 1
        End If
        set_attr words(attrib(a), 2), a ' removing the word LABS from the attribute
    Case "negative", "negpmh", "negfamily"
        ' eliminate double negatives
        If Left(meaning(a), 4) = "READ" Then
            If Not terms.true_term(Val(dissect2(meaning(a), , 2))) Then
                set_attr "", a
            End If
        ElseIf meaning(a) = "ATTR" And labtest <> "" Then ' convert 'negative' to lab result
            set_mean "LABS negative", a
            set_attr "", a
        End If
        ' use machinequery if diagnosis is followed immediately by negative diagnosis
        If words(meaning(a), 2, 1) = words(meaning(a - 1), 2, 1) Then
            ' same value, not necessarily same readscore (which is also incorporated in meaning)
            If Not in_set(Attr(a - 1), "negative", "query", "negpmh", "negfamily") Then
                pd.remove a - 1: a = a - 1
                pd.set_attr "machinequery", a
            End If
        ElseIf words(meaning(a), 2, 1) = words(meaning(a + 1), 2, 1) Then
            If Not in_set(Attr(a + 1), "negative", "query", "negpmh", "negfamily") Then
                pd.remove a + 1
                pd.set_attr "machinequery", a
            End If
        End If
    Case "duraprev", "dateprev", "dueto"
        If Left(meaning(a - 1), 4) <> "READ" Then Call set_attr("", a)
    Case "duranext", "datenext", "causing"
        If Left(meaning(a + 1), 4) <> "READ" Then Call set_attr("", a)
    Case "edd"
        If attrib(a - 1) = "edd" Then Call set_attr("", a)
        maybe_pregnant = True
    Case "dob", "lmp"
        If attrib(a - 1) = attrib(a) Then Call set_attr("", a)
    Case "admitdate", "deathdate", "certdate", "dischdate"
        ' to prevent diagnoses being recorded as pmh if they follow a date which is
        ' not necessarily the date that the event occurred
        If Left(meaning(a + 1), 4) = "READ" Then
            If Right(attrib(a + 2), 4) = "prev" Then
            Else
                If attrib(a + 1) = "pmh" Then Call set_attr("", a + 1)
            End If
        End If
        If attrib(a - 1) = attrib(a) Then Call set_attr("", a)
    End Select
    
    If labtest = "normal" Then ' non-numeric mode; if text contains Read terms, remove LABS result
        If dissect2(mean(a), " ", 1) = "READ" Then Call remove_from_compressed(, "LABS")
    End If

    If words(meaning(a), 1) = "DURA_gest" Then
        Call set_mean("LABS " & words(meaning(a), 2), a)
        Call set_attr("gest", a)
        If gest = 0 Then
            gest = Val(words(meaning(a), 2))
        ElseIf gest = Val(words(meaning(a), 2)) Then
            ' duplicate gest; delete
            pd.remove a: a = a - 1
        Else
            gest = 999
        End If
    ElseIf words(meaning(a), 1) = "ATTR" And (attrib(a) = "ignore" Or attrib(a) = "") Then
            ' attribute data type - but no attribute!
            pd.remove a: a = a - 1
    End If
    
    ' check for sensible gestational age
    If attrib(a) = "gest" Then
        If Val(words(meaning(a), 2)) < 5 Or Val(words(meaning(a), 2)) > 45 Then pd.remove a: a = a - 1
    End If
    
    If a > 0 Then
        If words(meaning(a), 1, 2) = words(meaning(a - 1), 1, 2) And _
            (attrib(a) = attrib(a - 1) Or attrib(a) = "") Then pd.remove a: a = a - 1
    End If
Loop Until a >= partdata_used

' Gestational age: convert from duration
a = 0
Do
    a = a + 1
    If Left(meaning(a), 9) = "DURA_wks_" Then
        'find out if this number of weeks is actually gestational age
        If gest = 0 Then ' if gestational age already found in this text, do not bother
            If attrib(a) = "" And maybe_pregnant Then
                If Val(words(meaning(a), 2)) < 43 Then
                    Call set_mean("LABS " & words(meaning(a), 2), a)
                    Call set_attr("gest", a)
                End If
            End If
            gest = Val(words(meaning(a), 2))
        End If
    End If
Loop Until a >= partdata_used

If gest = 999 Then Call remove_from_compressed("gest")
End Sub

Sub remove_from_compressed(Optional ByVal attr_to_remove As String, Optional ByVal type_to_remove As String)
' removes all entries with a certain attribute (lmp etc.) if there is a risk it might be wrong.
Dim a As Long
If attr_to_remove = "" Then attr_to_remove = "zzzz"
If type_to_remove = "" Then type_to_remove = "zzzz"
a = 0
Do
    a = a + 1
    If attrib(a) = attr_to_remove Then Call remove(a): a = a - 1
    If dissect2(mean(a), " ", 1) = type_to_remove Then Call remove(a): a = a - 1
Loop Until a = partdata_used
End Sub

Sub compress()
' Converts pd into a single list of entries.
' Used at the end of interpretation.
Dim read_row As Long, write_row As Long, family As Boolean, attr_only As Boolean
read_row = 1 = 1: write_row = 0
Dim prev_meaning As String ' use to avoid duplicate entries
prev_meaning = "ZZZZ"
family = False ' detection of family attribute. Family attribute alone
attr_only = False ' if meaning consists solely of attribute e.g. query or negative
If partdata_used = 1 Then ' if text consists solely of 'query' or 'negative'
    If Attr(1) = "negative" Or Attr(1) = "query" Then meaning(1) = "ATTR"
    attr_only = True
End If
Do
    If in_set(Left(pd.mean(read_row), 4), "DATE", "DURA", "LABS", "READ") Then
    'if this row contains useful data then
        If pd.mean(read_row) <> prev_meaning And Not in_set(pd.Attr(read_row), "anon", "possibility") Then
            ' if this is a new meaning add a new row and record meaning and possibly attribute
            write_row = write_row + 1
            Call set_mean(mean(read_row), write_row)
            If correct_attr(read_row) Then
                Call set_attr(Attr(read_row), write_row)
            Else
                Call set_attr("", write_row)
            End If
            prev_meaning = pd.mean(read_row)
        Else
            ' if current attribute is blank and read_row has correct attr, use this one.
            If Attr(write_row) = "" And correct_attr(read_row) And Attr(read_row) <> "negative" Then
                ' negative attributes only apply if they are present at the beginning of the Read term match.
                ' otherwise they imply that the text matches to a negative part of a Read term
                ' (e.g. 'Retained placenta no haemorrhage')
                Call set_attr(Attr(read_row), write_row)
            End If
        End If
    End If
    If pd.Attr(read_row) = "family" Then family = True
    read_row = read_row + 1
Loop Until read_row > partdata_used

' if text contains only 'father' etc.
If write_row = 0 And (family = True Or attr_only = True) Then
    meaning(1) = "ATTR"
    write_row = 1
End If
Call remove(write_row + 1, partdata_used)
End Sub

Function correct_attr(pos As Long) As Boolean
' whether the attribute at this position is appropriate
correct_attr = False
Select Case dissect2(mean(pos), , 1) ' first word of meaning = Data Type
Case "READ"
    If in_set(attrib(pos), "", "family", "negative", "negfamily", "query", "dueto", _
        "causing", "pmh", "negpmh", "normalrange") Or Left(pd.Attr(pos), 10) = "deathcause" Then _
        correct_attr = True
Case "DATE_full" ', "DATE_part" - date_part no longer exists
    If in_set(attrib(pos), "", "admitdate", "dischdate", "certdate", "deathdate", _
        "dateprev", "datenext", "lmp", "edd", "dob", "followup", "sicknote") Then correct_attr = True
Case "DATE_year"
    If in_set(attrib(pos), "", "dateprev", "datenext", "dob") Then correct_attr = True
Case "DATE_time"
    If in_set(attrib(pos), "", "certdate", "deathdate", "dateprev", "datenext") Then correct_attr = True
Case "DURA_yrs_"
    If in_set(attrib(pos), "", "duraprev", "duranext", "followup", "age", "ageprev") Then correct_attr = True
Case "DURA_mths"
    If in_set(attrib(pos), "", "duraprev", "duranext", "followup", "age", "ageprev") Then correct_attr = True
Case "DURA_wks_"
    If in_set(attrib(pos), "", "lmp", "duraprev", "duranext", "followup", "age", "sicknote", "ageprev") Then correct_attr = True
Case "DURA_days"
    If in_set(attrib(pos), "", "lmp", "duraprev", "duranext", "followup", "sicknote") Then correct_attr = True
Case "LABS"
    If Left(attrib(pos), 4) = "LABS" Then correct_attr = True
    ' NB at this stage all LABS attributes should be in the form 'LABS xxx'
Case "ATTR"
    If in_set(attrib(pos), "negative", "query", "family") Then correct_attr = True
End Select

If correct_attr = False Then Exit Function
If Right(attrib(pos), 4) = "prev" Then
    ' check that there is a preceding Read term
    If Left(meaning(pos - 1), 4) = "READ" Then Exit Function
    If pos > 1 Then
        Select Case Left(meaning(pos - 2), 4)
        Case "READ": Exit Function
        Case "", "IGNO" ' continue
        Case Else: correct_attr = False: Exit Function
        End Select
    End If
    If pos > 2 Then
        Select Case Left(meaning(pos - 3), 4)
        Case "READ": Exit Function
        Case "", "IGNO"   ' continue
        Case Else: correct_attr = False: Exit Function
        End Select
    End If
    correct_attr = False

ElseIf Right(attrib(pos), 4) = "next" Then
    ' check that there is a following Read term
    If Left(meaning(pos + 1), 4) = "READ" Then Exit Function
    Select Case Left(meaning(pos + 2), 4)
    Case "READ": Exit Function
    Case "", "IGNO"  ' continue
    Case Else: correct_attr = False: Exit Function
    
    End Select
    Select Case Left(meaning(pos + 3), 4)
    Case "READ": Exit Function
    Case "", "IGNO"   ' continue
    Case Else: correct_attr = False: Exit Function
    End Select
    
    correct_attr = False
End If

End Function

Sub show_all()
' prints the whole of pd to the debug window - (not used 23jun05)
Dim a As Long
Debug.Print "Word, punc, meaning, attribute"
For a = 1 To partdata_used
    Debug.Print partdata(a), punc(a), meaning(a), attrib(a)
Next
End Sub

Sub show_all_2()
' prints the whole of pd to the debug window
Dim a As Long
debug_string = debug_string & "Word : Punctuation : Meaning : Attribute" & Chr$(13) & Chr$(10)
For a = 1 To partdata_used
    debug_string = debug_string & partdata(a) & " : " & punc(a) & " : " & meaning(a) & _
        " : " & attrib(a) & Chr$(13) & Chr$(10)
Next
debug_string = debug_string & Chr$(13) & Chr$(10)
End Sub

Function true_(pos As Long)
If pd.Attr(pos) = "negative" Then true_ = False Else true_ = True
End Function

Function Attr(pos As Long) As String
If pos < 0 Then Exit Function
Attr = attrib(pos)
End Function

Function mean(pos As Long) As String
If pos < 0 Then Exit Function
mean = meaning(pos)
End Function

Sub del_attr(pos As Long)
attrib(pos) = ""
End Sub

Sub set_attr(new_attribute As String, pos As Long)
'Debug.Print "Set attribute: " & partdata(pos) & punc(pos) & " " & mean(pos) & " " & attr(pos) & " -> " & new_attribute
'If new_attribute <> "" Then Stop
attrib(pos) = new_attribute
End Sub

Sub set_mean(new_meaning As String, pos As Long)
meaning(pos) = new_meaning
End Sub

Sub add_attr(new_attribute As String, pos_start As Long, Optional pos_fin As Long, _
    Optional ignore_if_already As Boolean)
Dim a As Long
If ignore_if_already Then
    ' if there is already an attribute of any type at this position, exit sub
    If pos_fin > pos_start Then
        For a = pos_start To pos_fin
            If attrib(a) <> "" Then Exit Sub
        Next
    Else
        If attrib(pos_start) <> "" Then Exit Sub
    End If
End If
attrib(pos_start) = new_attribute
If pos_fin > pos_start Then
    For a = pos_start + 1 To pos_fin
        attrib(a) = new_attribute ' code for 'same as previous'
    Next
End If
End Sub

Sub add_mean(new_meaning As String, pos_start As Long, Optional pos_fin As Long, _
    Optional ignore_if_already As Boolean)
Dim a As Long
If ignore_if_already Then
    ' if there is already an meaning of any type at this position, exit sub
    If pos_fin > pos_start Then
        For a = pos_start To pos_fin
            If meaning(a) <> "" Or a > partdata_used Then Exit Sub
        Next
    Else
        If meaning(pos_start) <> "" Or a > partdata_used Then Exit Sub
    End If
End If
meaning(pos_start) = new_meaning
If pos_fin > pos_start Then
    For a = pos_start + 1 To pos_fin
        If a <= partdata_used Then meaning(a) = new_meaning ' code for 'same as previous'
    Next
End If
End Sub

Function part_nopunc(Optional start As Long, Optional ByVal fin As Long) As String
' partdata text only (no punctuation)
If start > pd.max Then Exit Function
If fin < start Then Exit Function
If start = 0 Then start = 1
If fin > pd.max Or fin = 0 Then fin = pd.max
Dim a As Long
For a = start To fin
    If a = start Then
        part_nopunc = partdata(a)
    Else
        part_nopunc = part_nopunc & " " & partdata(a)
    End If
Next
End Function

Function part_punc_nospace(start As Long, fin As Long) As String
' includes punctuation but no spaces either side of punctuation
If start > pd.max Then Exit Function
If fin < start Then Exit Function
If fin > pd.max Then fin = pd.max
Dim a As Long
For a = start To fin
    If a = fin Then ' ignore punctuation for the last one
        part_punc_nospace = part_punc_nospace & partdata(a)
    Else
        If punc(a) = "" Then
            part_punc_nospace = part_punc_nospace & partdata(a) & " "
        Else
            part_punc_nospace = part_punc_nospace & partdata(a) & punc(a)
        End If
    End If
Next
part_punc_nospace = RTrim(part_punc_nospace)
End Function

Function matchpattern(partdata_pos As Long, w1 As String, p1 As String, w2 As String, p2 As String, _
    w3 As String, p3 As String, w4 As String, p4 As String, w5 As String, p5 As String) As Boolean
'whether a set of up to 5 words or meanings (w1-w5) with punctuation (p1-p5) match a set of entries in partdata
matchpattern = True
'If w1 = "1|urgency" Then Stop
If Not matchposition(partdata_pos, w1, p1) Then matchpattern = False: Exit Function
If w2 = "" Then Exit Function
If Not matchposition(partdata_pos + 1, w2, p2) Then matchpattern = False: Exit Function
If w3 = "" Then Exit Function
If Not matchposition(partdata_pos + 2, w3, p3) Then matchpattern = False: Exit Function
If w4 = "" Then Exit Function
If Not matchposition(partdata_pos + 3, w4, p4) Then matchpattern = False: Exit Function
If w5 = "" Then Exit Function
If Not matchposition(partdata_pos + 4, w5, p5) Then matchpattern = False
End Function

Function matchposition(partdata_pos As Long, ByVal word As String, ByVal punct As String) As Boolean
' word can represent either partdata text, or meaning if enclosed in []
' modification 25-Oct-05 to allow different data types and punctuation to be separated by |
Dim a As Long, b As Long
Dim temp As Boolean, tempstr As String
matchposition = False
a = CInt(dissect2(word, "|", 1))
For b = 2 To a + 1
    temp = matchoption(partdata_pos, dissect2(word, "|", b), punct)
    If temp = True Then Exit For
Next
If temp = True Then matchposition = True
End Function

Function matchoption(partdata_pos As Long, ByVal word As String, ByVal punct As String) As Boolean
' match meaning / words
Dim upp As Single, low As Single, actual As Single
matchoption = False
If Left(word, 1) = "[" Then
    If Left(word, 6) = "[ATTR " Then
        ' match attribute
        If attrib(partdata_pos) = Mid(Left(word, Len(word) - 1), 7) Then matchoption = True
    ElseIf Left(word, 6) = "[NUMB_" Then
        ' indicates a range of numbers (e.g. viable blood pressures or weeks gestation
        If Left(meaning(partdata_pos), 4) = "NUMB" Then
            low = Val(dissect(word, 2, "_")): upp = Val(dissect(word, 3, "_"))
            actual = Val(words(meaning(partdata_pos), 2))
            If actual >= low And actual <= upp Then matchoption = True
        End If
    ElseIf Left(meaning(partdata_pos), InStr(1, word, "]") - 2) = Mid(word, 2, InStr(1, word, "]") - 2) Then
        matchoption = True ' e.g. [DATE_full] or [DATE] (17 Jan 2004 - activated 12 Aug 2004)
    End If
Else
    If word = "*" Or word = text(partdata_pos) Then
        matchoption = True
    End If
End If
' now match punctuation (the pattern string must CONTAIN the punctuation string; i.e. pattern string
' can give several options. blank = no punctuation, * = any )
If punct = "*" Then Exit Function
If InStr(1, punct, "_") And punc(partdata_pos) = "" Then Exit Function
    ' if _ is included in punctuation pattern, it means blank is acceptable
If punct = "" Or punct = "_" Then ' punctuation  MUST be blank
    If punc(partdata_pos) <> "" Then matchoption = False
    Exit Function
Else ' must NOT be blank
    If punc(partdata_pos) = "" Then matchoption = False
End If
If InStr(1, punct, punc(partdata_pos)) = 0 Then matchoption = False
End Function

Sub init_read(instring As String)
'initialises partdata and punc using instring.
' also converts: + & --> 'and', # --> 'fracture'
Call clear ' clears pd
instring = LCase(instring) & " "

' st_type Code: 0=space, 1=word, 2=number, 3=punctuation
Dim a1 As Long ' text position - start of word/phrase
Dim a2  As Long ' text position - end of word/phrase
Dim b As Long ' partdata position
Dim cur As Long, nxt As Long, pattern As String, a As Integer
a1 = 1: a2 = 1
b = 1
Do
    cur = st_type(Mid(instring, a1, 1))
    'advance a2 to end of block
    Do While st_type(Mid(instring, a2, 1)) = cur And a2 < Len(instring)
        a2 = a2 + 1
    Loop
    nxt = st_type(Mid(instring, a2, 1))
    Select Case cur
    Case 0 ' current section is a space. do nothing
    Case 1 ' current section is a word but ignore 's and (s) and (es)
        If (Mid(instring, a1, (a2 - a1)) = "s" Or Mid(instring, a1, (a2 - a1)) = "es") And _
            ((punc(b - 1) = "(" And Mid(instring, a2, 1) = ")") Or punc(b - 1) = "'") Then
            ' ignore
        Else
            partdata(b) = Mid(instring, a1, (a2 - a1))
            b = b + 1
        End If
    Case 2 ' current section is a number
        If Mid(instring, a2, 1) = "." And is_numeric(Mid(instring, a2 + 1, 1)) Then
            a = 0: pattern = ""
            Do ' generate pattern string
                If IsNumeric(Mid(instring, a1 + a, 1)) Then
                    pattern = pattern & "#"
                Else
                    pattern = pattern & Mid(instring, a1 + a, 1)
                End If
                a = a + 1
            Loop Until Not IsNumeric(Mid(instring, a1 + a, 1)) And Mid(instring, a1 + a, 1) <> "."
            Select Case pattern
            Case "#.#.##", "#.#.####"
                instring = Mid(instring, 1, a1) & "/" & Mid(instring, a1 + 2, 1) & _
                    "/" & Mid(instring, a1 + 4)
            Case "#.##.##", "#.##.####"
                instring = Mid(instring, 1, a1) & "/" & Mid(instring, a1 + 2, 2) & _
                    "/" & Mid(instring, a1 + 5)
            Case "##.#.##", "##.#.####"
                instring = Mid(instring, 1, a1 + 1) & "/" & Mid(instring, a1 + 3, 1) & _
                    "/" & Mid(instring, a1 + 5)
            Case "##.##.##", "##.##.####"
                instring = Mid(instring, 1, a1 + 1) & "/" & Mid(instring, a1 + 3, 2) & _
                    "/" & Mid(instring, a1 + 6)
            Case Else
                ' combining numbers with decimal points
                Do
                    a2 = a2 + 1
                Loop Until Not is_numeric(Mid(instring, a2, 1))
            End Select
        End If
        partdata(b) = Mid(instring, a1, (a2 - a1))
        b = b + 1
    Case 3 ' current section is punctuation
        Select Case Mid(instring, a1, (a2 - a1))
        Case "+", "&"
            partdata(b) = "and"
            b = b + 1
        Case "#"
            partdata(b) = "fracture"
            b = b + 1
        Case "?", "??"
            partdata(b) = "query"
            b = b + 1
        Case "/"
'            Change to be implemented soon - / is treated as punctuation rather than as a word
            If nxt = 2 Or Len(partdata(b - 1)) = 1 Then
                ' if the next section is a number, include / as punc rather than a word
                punc(b - 1) = punc(b - 1) & Mid(instring, a1, (a2 - a1))
            Else
                partdata(b) = "/"
                b = b + 1
            End If
        Case Else
            punc(b - 1) = punc(b - 1) & Mid(instring, a1, (a2 - a1))
        End Select
    End Select
    a1 = a2
Loop Until a1 >= Len(instring) Or b > maxpartdata - 2 ' for safety - in case line too long!
partdata_used = b - 1

End Sub

Function st_type(instring As String) As Long
If instring = " " Then st_type = 0: Exit Function
If is_text(instring) Then st_type = 1: Exit Function
If is_numeric(instring) Then st_type = 2: Exit Function
st_type = 3 ' punctuation
End Function

Sub clear()
Dim counter As Long
For counter = 0 To partdata_used
    partdata(counter) = ""
    punc(counter) = ""
    attrib(counter) = ""
    meaning(counter) = ""
Next
partdata_used = 0
End Sub

Sub remove(pos1 As Long, Optional pos2 As Long)
' removes data from specified positions
If pos1 > partdata_used Then Exit Sub
If pos2 > partdata_used Then pos2 = partdata_used
Dim diff As Long
If pos2 > 0 Then diff = pos2 - pos1 + 1 Else diff = 1 ' corrected 12 sep 04
Dim counter As Long
For counter = pos1 To partdata_used
    If counter + diff > maxpartdata Then
        partdata(counter) = ""
        punc(counter) = ""
        attrib(counter) = ""
        meaning(counter) = ""
    Else
        punc(counter) = punc(counter + diff)
        partdata(counter) = partdata(counter + diff)
        attrib(counter) = attrib(counter + diff)
        meaning(counter) = meaning(counter + diff)
    End If
Next
punc(partdata_used + 1) = ""
partdata(partdata_used + 1) = ""
attrib(partdata_used + 1) = ""
meaning(partdata_used + 1) = ""
partdata_used = partdata_used - diff
End Sub

Function text(position As Long) As String
If position > maxpartdata Then Exit Function
If position < 1 Then Exit Function
text = partdata(position)
End Function

Sub set_text(new_text As String, position As Long)
If position > maxpartdata Then Exit Sub
If position < 1 Then Exit Sub
partdata(position) = new_text
End Sub

Function punct(position As Long) As String
If position > maxpartdata Then Exit Function
If position < 1 Then Exit Function
punct = punc(position)
End Function

Function max() As Long
max = partdata_used
End Function

Function part_punc(start As Long, fin As Long) As String
' includes punctuation with a space either side of punctuation
If start > pd.max Then Exit Function
If fin < start Then Exit Function
If fin > pd.max Then fin = pd.max
Dim a As Long
For a = start To fin
    If a = fin Then ' ignore punctuation for the last one
        part_punc = part_punc & partdata(a)
    Else
        If punc(a) = "" Then
            part_punc = part_punc & partdata(a) & " "
        Else
            part_punc = part_punc & partdata(a) & " " & punc(a) & " "
        End If
    End If
Next
part_punc = RTrim(part_punc)
End Function
