# Supplementary material for: The freetext matching algorithm: a computer program to extract diagnoses and causes of death from unstructured text in electronic health records
Source: BMC Med Inform Decis Mak. 2012 Aug 7;12:88. doi: 10.1186/1472-6947-12-88 (PMC3483188; doi:10.1186/1472-6947-12-88)
Supplement: Additional file 2 — Source code of Freetext Matching Algorithm. ZIP archive containing plain text files of Visual Basic modules in the Access database, and .CSV files (comma separated text files) containing the manually edited lookup tables. The table of Read/OXMIS terms is not included, but is contained in the Access database (Additional file 3). Program code is licensed under the GNU General Public License Version 3. [file 1472-6947-12-88-S2.zip › Read_attr1.txt]

Raw_pattern	Replacement	Order	Position	Comment
[d]		1	START
[m]		2	START
[v]		3	START
[x]		4	START
[so]		5	START
other		6	START
nos		7	END
nec		8	END
symptom		9	END
not otherwise specified		10	END
not elsewhere classified		11	END
site not specified		12	END
a/n	antenatal	13
h/o	history of	14
c/o		17
o/e		18
p/n		19
+ve	positive	20
one or more		21
unspecified part		23
and unspecified		24
unspecified		25
@	at	26
neg	negative	27
-ve	negative	28
