# Supplementary material for: The freetext matching algorithm: a computer program to extract diagnoses and causes of death from unstructured text in electronic health records
Source: BMC Med Inform Decis Mak. 2012 Aug 7;12:88. doi: 10.1186/1472-6947-12-88 (PMC3483188; doi:10.1186/1472-6947-12-88)
Supplement: Additional file 2 — Source code of Freetext Matching Algorithm. ZIP archive containing plain text files of Visual Basic modules in the Access database, and .CSV files (comma separated text files) containing the manually edited lookup tables. The table of Read/OXMIS terms is not included, but is contained in the Access database (Additional file 3). Program code is licensed under the GNU General Public License Version 3. [file 1472-6947-12-88-S2.zip › Read_attr2.txt]

pattern	Attribute	Order	Comment
* or *	OIO	1
* / * / *	OIOIO	2
* / *	OIO	3
* # / * #	TTITT	11	e.g. c6/c7
requires a *	TIT	12
not yet *	IIF	13
not yet * *	IIFF	14
not yet * * *	IIFFF	15
lack of *	IIF	21
lack of * *	IIFF	22
not due *	IIF	23
not due * *	IIFF	24
not due * * *	IIFFF	25
non *	IF	28
non * *	IFF	29
not *	IF	30
not * *	IFF	31
not * * *	IFFF	32
not specified by * *	IIIFF	33
* not done	FII	34
* not excluded	TII	35
* and * not	FIFI	36
* and * * not	FIFFI	37
not assoc with *	IIIF	38
not assoc with * *	IIIFF	39
not signifying *	IIF	40
, * neg	PFI	51
not specific * *	IIFF	52
not specif * *	IIFF	53
without *	IF	54
without * *	IFF	55
without * * *	IFFF	56
without * * or *	IFFIF	57
without * * * or *	IFFFIF	58
not without * *	IITT	59
not without * * *	IITTT	60
no *	IF	70
no * *	IF	71
no * nos	IFI	72
no * of *	IFIF	73
no mention of *	IIIF	74
with no	II	75
excluding *	IF	76
excluding * *	IFF	77
excluding * * *	IFFF	78
excluding * or *	IFIF	79
excluding * and *	IFIF	80
absent *	FF	90
absent * *	FFF	91
absent * * *	FFFF	92
absent * * * *	FFFFF	93
* absent	FF	94
* * absent	FFF	95
* * * absent	FFFF	96
* * * * absent	FFFFF	97
* with absent	TIF	98
* * with absent	TTIF	99
acquired	T	100
* test negative	FII	101
* * test negative	FFII	102
* negative	FI	105
* * negative	FFI	106
* * * negative	FFFI	107
