# Supplementary material for: The freetext matching algorithm: a computer program to extract diagnoses and causes of death from unstructured text in electronic health records
Source: BMC Med Inform Decis Mak. 2012 Aug 7;12:88. doi: 10.1186/1472-6947-12-88 (PMC3483188; doi:10.1186/1472-6947-12-88)
Supplement: Additional file 2 — Source code of Freetext Matching Algorithm. ZIP archive containing plain text files of Visual Basic modules in the Access database, and .CSV files (comma separated text files) containing the manually edited lookup tables. The table of Read/OXMIS terms is not included, but is contained in the Access database (Additional file 3). Program code is licensed under the GNU General Public License Version 3. [file 1472-6947-12-88-S2.zip › strfunc.bas]

Attribute VB_Name = "strfunc"
Option Compare Database
Option Explicit
'Various functions for manipulating strings

Const max_wd = 30

Function get_date(s As String, Optional get_time As Boolean) As String
' attempts to convert a string into a date
Const mindate = #1/1/1910# ' earliest recognised date
Dim s1 As String, maybeduration As Boolean
Dim n1 As Long, n2string As String, n3 As Long
If s = "" Then Exit Function
If s = "1 a" Then Exit Function
If s = "12 am" Or s = "00.00" Or s = "00:00" Or _
    s = "12.00 am" Or s = "0000" Or s = "12:00 am" Then
    get_date = "DATE_time 00:00": Exit Function '
End If
If in_set(s, "24 h", "24 hr", "24 hour") Then get_date = "DURA_days 1"
If in_set(s, "48 h", "48 hr", "48 hour") Then get_date = "DURA_days 2"

If Left(s, 3) = "on " Then
    s = Mid(s, 4) ' CANNOT BE A DURATION
    maybeduration = False
ElseIf Left(s, 4) = "date" Then
    s = Mid(s, 6)
    maybeduration = False
Else
    maybeduration = True
End If

If IsNumeric(s) Then
    If (Len(s) <> 4 Or Val(s) > 2400) Then Exit Function ' added 13 jul 05
End If

Dim pattern As String, a As Integer
For a = 1 To 12
    s = replace(s, monthname(a, False), monthname(a, True))
Next
s = replace(s, "1 st", "1"): s = replace(s, "one ", "1 ")
s = replace(s, "2 nd", "2"): s = replace(s, "two ", "2 ")
s = replace(s, "3 rd", "3"): s = replace(s, "three ", "3 ")
s = replace(s, "4 th", "4")
s = replace(s, "5 th", "5")
s = replace(s, "6 th", "6")
s = replace(s, "7 th", "7")
s = replace(s, "8 th", "8")
s = replace(s, "9 th", "9")
s = replace(s, "0 th", "0")

For a = 1 To Len(s)
    If IsNumeric(Mid(s, a, 1)) Then
        pattern = pattern & "#"
    Else
        pattern = pattern & Mid(s, a, 1)
    End If
Next

For a = 1 To 12
    pattern = replace(pattern, monthname(a, True), "_m_")
Next

s1 = dissect2(s, , 1)

If maybeduration Then
    ' DURATION: MONTHS, WEEKS, DAYS
    If Left(pattern, 8) = "# to ## " Or Left(pattern, 8) = "# or ## " Then
        s1 = get_date_average(s1, Mid(s, 6, 2)): s = s1 & Mid(s, 8)
        pattern = Left("##", Len(s1)) & Mid(pattern, 8)
    ElseIf Left(pattern, 7) = "# to # " Or Left(pattern, 7) = "# or # " Then
        s1 = get_date_average(s1, Mid(s, 6, 1)): s = s1 & Mid(s, 7)
        pattern = Left("##", Len(s1)) & Mid(pattern, 7)
    ElseIf Left(pattern, 5) = "#-## " Then
        s1 = get_date_average(Left(s, 1), Mid(s, 3, 2)): s = s1 & Mid(s, 5)
        pattern = Left("##", Len(s1)) & Mid(pattern, 5)
    ElseIf Left(pattern, 4) = "#-# " Then
        s1 = get_date_average(Left(s, 1), Mid(s, 3, 1)): s = s1 & Mid(s, 4)
        pattern = Left("##", Len(s1)) & Mid(pattern, 4)
    End If
    
    Select Case pattern
    Case "#/#"
        If Right(s, 1) = "7" Then
            If Val(Left(s, 1)) >= 1 And Val(Left(s, 1)) <= 7 Then
                get_date = "DURA_days " & Left(s, 1): Exit Function
            End If
        End If
    Case "#/##"
        If Right(s, 2) = "52" Then ' weeks
            get_date = "DURA_wks_ " & Left(s, 1): Exit Function
        ElseIf Right(s, 2) = "40" Then ' gestation
            get_date = "DURA_wks_ " & Left(s, 1): Exit Function
        ElseIf Right(s, 2) = "12" Then
            get_date = "DURA_mths " & Left(s, 1): Exit Function
        End If
    Case "##/##"
        If Right(s, 2) = "52" And Val(Left(s, 2)) <= 52 Then ' weeks
            get_date = "DURA_wks_ " & Left(s, 2): Exit Function
        ElseIf Right(s, 2) = "40" And Val(Left(s, 2)) < 42 Then  ' gestation
            get_date = "DURA_wks_ " & Left(s, 2): Exit Function
        ElseIf Right(s, 2) = "12" And in_set(Left(s, 2), "10", "11") Then
            get_date = "DURA_mths " & Left(s, 2): Exit Function
        End If
    Case "##/## and #"
        If Mid(s, 4, 2) = "40" And Val(Left(s, 2)) < 42 And Val(Right(s, 1)) < 8 Then
            get_date = "DURA_gest " & Left(s, 2): Exit Function ' weeks gestation
        End If
    Case "##+/##"
        If Right(s, 2) = "40" And Val(Left(s, 2)) < 42 Then
            get_date = "DURA_gest " & Left(s, 2): Exit Function
        End If
    Case "## and #/##"
        If Right(s, 2) = "40" And Val(Left(s, 2)) < 42 And Val(Mid(s, 8, 1)) Then
            get_date = "DURA_gest " & Left(s, 2): Exit Function
        End If
    Case "# days", "# day", "# dy", "## days", "## day", "## dy"
        If Val(s1) < 40 And Val(s1) > 0 Then
            get_date = "DURA_days " & s1: Exit Function
        End If
    Case "# weeks", "# wks", "# wk", "# week", "## weeks", "## wks", "## wk", "# week", _
        "# and weeks", "# and wks", "# and wk", "# and week", "## and weeks", "## and wks", _
        "## and wk", "# and week" ' translated from 30+ weeks etc.
        If Val(s1) < 45 And Val(s1) > 0 Then
            get_date = "DURA_wks_ " & s1: Exit Function
        End If
    Case "# months", "# mths", "# mth", "# month", "## months", "## mths", "## mth", "# month"
        If Val(s1) < 40 And Val(s1) > 0 Then
            get_date = "DURA_mths " & s1: Exit Function
        End If
    Case "# years", "# year", "# yrs", "# yr", "## years", "## year", "## yrs", "# yr"
        If Val(s1) < 80 And Val(s1) > 0 Then
            get_date = "DURA_yrs_ " & s1: Exit Function
        End If
    End Select
End If

Dim temp As Date
On Error Resume Next
Select Case pattern
Case "in ####"  ' if the date is a year
    If Val(Right(s, 4)) > 1900 And Val(Right(s, 4)) <= Year(Now) Then
        get_date = "DATE_year " & Right(s, 4): Exit Function
    End If
Case "at ####"
    If get_time Then
        temp = CDate(Right(s, 4))
        If Hour(temp) > 0 Then get_date = "DATE_time " & Format(temp, "hh:mm")
        Exit Function
    End If
Case "####"
    If Val(s) > 1945 And Val(s) <= Year(Now) + 1 Then ' maximum year is now+1
        get_date = "DATE_year " & Right(s, 4): Exit Function ' year
    ElseIf Val(s) < 2400 And get_time Then
        temp = CDate(Left(s, 2) & ":" & Right(s, 2)) ' time
        If Hour(temp) > 0 Then get_date = "DATE_time " & Format(temp, "hh:mm")
        Exit Function
    End If
Case "#/#/##", "#/##/##", "##/#/##", "##/##/##", "#/#/####", "#/##/####", "##/#/####", "##/##/####"
    n1 = dissect2(s, "/", 1): n2string = monthname(dissect2(s, "/", 2), True): n3 = dissect2(s, "/", 3)
Case "#.#.##", "#.##.##", "##.#.##", "##.##.##", "#.#.####", "#.##.####", "##.#.####", "##.##.####"
    n1 = dissect2(s, ".", 1): n2string = monthname(dissect2(s, ".", 2), True): n3 = dissect2(s, ".", 3)
Case "#;#;##", "#;##;##", "##;#;##", "##;##;##", "#;#;####", "#;##;####", "##;#;####", "##;##;####"
    n1 = dissect2(s, ";", 1): n2string = monthname(dissect2(s, ";", 2), True): n3 = dissect2(s, ";", 3)
Case "#-#-##", "#-##-##", "##-#-##", "##-##-##", "#-#-####", "#-##-####", "##-#-####", "##-##-####"
    n1 = dissect2(s, "-", 1): n2string = monthname(dissect2(s, "-", 2), True): n3 = dissect2(s, "-", 3)
Case "# _m_ ##", "## _m_ ##", "# _m_ ####", "## _m_ ####"
    n1 = dissect2(s, " ", 1): n2string = dissect2(s, " ", 2): n3 = dissect2(s, " ", 3)
Case "#/_m_/##", "##/_m_/##", "#/_m_/####", "##/_m_/####"
    n1 = dissect2(s, "/", 1): n2string = dissect2(s, "/", 2): n3 = dissect2(s, "/", 3)
Case "#-_m_-##", "##-_m_-##", "#-_m_-####", "##-_m_-####"
    n1 = dissect2(s, "-", 1): n2string = dissect2(s, "-", 2): n3 = dissect2(s, "-", 3)
Case "_m_ #,##", "_m_ ##,##", "_m_ #,####", "_m_ ##,####"
    n1 = dissect2(dissect2(s, " ", 2), ",", 1): n2string = dissect2(s, " ", 1): n3 = dissect2(s, ",", 2)
Case "# _m_,##", "## _m_,##", "# _m_,####", "## _m_,####"
    n2string = dissect2(dissect2(s, " ", 2), ",", 1): n1 = dissect2(s, " ", 1): n3 = dissect2(s, ",", 2)
End Select
temp = CDate(Format(n1) & " " & n2string & " " & Format(n3))

If (temp > mindate And temp < Now + 400) Then
    get_date = "DATE_full " & Format(temp, "d-mmm-yyyy")
    Exit Function
End If

' TIMES
'/ am, pm
If Not get_time Then Exit Function
Select Case pattern
Case "#.##", "#:##"
    If Left(s, 1) > "0" And Val(Mid(s, 3, 1)) <= 5 Then temp = CDate(s)
Case "##.##", "##:##"
    If Val(Mid(s, 4, 1)) <= 5 Then temp = CDate(s)
Case "# am", "# pm"
    temp = CDate(Left(s, 1) & ":00 " & Right(s, 2))
Case "## am", "## pm"
    temp = CDate(Left(s, 2) & ":00 " & Right(s, 2))
Case "#### hrs", "####"
    If Val(s) < 2400 Then temp = CDate(Left(s, 2) & ":" & Mid(s, 3, 2))
Case "#.## hrs"
    temp = CDate(Left(s, 1) & ":" & Mid(s, 3, 2))
Case "##.## hrs", "##:## hrs"
    temp = CDate(Left(s, 2) & ":" & Mid(s, 4, 2))
End Select
If temp > 0 Then get_date = "DATE_time " & Format(temp, "hh:mm")
End Function

Function get_date_average(s1 As String, s2 As String) As String
' provides a replacement for first number (s1) from phrases such as 2-3 weeks, 5-6 days etc.
' average duration is used, rounded UP (no decimal places).
Dim s1_val As Single, s2_val As Single
s1_val = Val(s1): s2_val = Val(s2)
If (s1_val >= s2_val Or s2_val > 2 * s1_val) Then get_date_average = "ZZZ": Exit Function
get_date_average = CInt((s1_val + s2_val) / 2 + 0.5)
End Function

Function words(ByVal phrase As String, start As Long, Optional numwd As Long, _
    Optional finish As Long) As String
' tested 31 dec 03
' assume one space between words, and no spaces at the beginning
On Error GoTo help:
If numwd = 0 Then
    If finish = 0 Then
        words = dissect2(Trim(phrase), , start)
        Exit Function
    Else
        numwd = finish + 1 - start
    End If
End If
If start > numwords(phrase) Then Exit Function

Dim a As Long, b As Long, c As Long
phrase = Trim(phrase) & " "
b = 0: a = 0
Do While b < start - 1
    a = InStr(a + 1, phrase, " ")
    b = b + 1
Loop
a = a + 1 ' start position
c = a

' now find finish position (c is the position of space just after the last desired word
For b = 1 To numwd
    c = InStr(c + 1, phrase, " ")
    If c = 0 Then Exit For
Next

If c < 2 Then words = Mid(phrase, a) Else words = Mid(phrase, a, c - a)
help:
End Function

Function in_set(Target As String, a As String, b, Optional c As String, _
    Optional d As String, Optional e As String, Optional f As String, _
    Optional g As String, Optional h As String, Optional i As String, _
    Optional j As String, Optional k As String, Optional l As String) As Boolean
' whether target is one of a, b, c, d, e etc.
' stops when it encounters the first empty string
in_set = False
If a = "" And Target = "" Then in_set = True: Exit Function
If Target = a Then in_set = True: Exit Function
If Target = b Then in_set = True: Exit Function
If Not c = "" Then
    If Target = c Then in_set = True: Exit Function
Else: Exit Function
End If
If Not d = "" Then
    If Target = d Then in_set = True: Exit Function
Else: Exit Function
End If
If Not e = "" Then
    If Target = e Then in_set = True: Exit Function
Else: Exit Function
End If
If Not f = "" Then
    If Target = f Then in_set = True: Exit Function
Else: Exit Function
End If
If Not g = "" Then
    If Target = g Then in_set = True: Exit Function
Else: Exit Function
End If
If Not h = "" Then
    If Target = h Then in_set = True: Exit Function
Else: Exit Function
End If
If Not i = "" Then
    If Target = i Then in_set = True: Exit Function
Else: Exit Function
End If
If Not j = "" Then
    If Target = j Then in_set = True: Exit Function
Else: Exit Function
End If
If Not k = "" Then
    If Target = k Then in_set = True: Exit Function
Else: Exit Function
End If
If Not l = "" Then
    If Target = l Then in_set = True: Exit Function
Else: Exit Function
End If
End Function

Function is_text(instring) As Boolean
' lower case only
Dim counter As Long
Dim result As Boolean

result = True

For counter = 1 To Len(instring)
    If Asc(Mid(instring, counter, 1)) > 122 Then result = False
    If Asc(Mid(instring, counter, 1)) < 97 Then result = False
Next

is_text = result
End Function

Function numwords(ByVal instring As String) As Long
Dim pos As Long ' assumes only one space between words
instring = Trim(instring)
If instring = "" Then numwords = 0: Exit Function
pos = 0: numwords = 0
Do
    pos = InStr(pos + 1, instring, " "): numwords = numwords + 1
Loop Until pos = 0
End Function

Function is_acronym(ByVal abbrev As String, full As String) As Boolean
' whether or not abbrev is an acronym of full
' abbrev can either have spaces or no spaces
Dim num As Long, a As Long
Dim spaces As Boolean
num = numwords(full)
is_acronym = True
abbrev = Trim(abbrev)

If Len(abbrev) = num Then
    For a = 1 To num
        If Mid(abbrev, a, 1) <> Left(dissect(Trim(full), a, " "), 1) Then is_acronym = False
    Next
ElseIf Len(abbrev) = 2 * num - 1 Then
    For a = 1 To num
        If Mid(abbrev, 2 * a - 1, 1) <> Left(dissect(Trim(full), a, " "), 1) Then is_acronym = False
        If Mid((abbrev & " "), 2 * a, 1) <> " " Then is_acronym = False
    Next
Else
is_acronym = False
End If
End Function

Function all_punc(s As String) As Boolean
' whether a string is entirely punctuation
Dim a As Long
all_punc = True
For a = 1 To Len(s)
    If InStr("ABCDEFGHIJKLMNOPQRSTUVWXYZabcdefghijklmnopqrstuvwxyz1234567890", Mid(s, a, 1)) Then
        all_punc = False
        Exit Function
    End If
Next
End Function

Function matchindex(word1 As String, word2 As String) As Single
' gives the percentage of larger word which smaller word matches
Dim temp As String
Dim big As String, little As String
Dim difchar As Long ' number of different characters at end of smaller word
Dim a As Long ' counter

' first letter has to be the same
If Left(word1, 1) <> Left(word2, 1) Then Exit Function
big = word1: little = word2

If big = little & "s" Then matchindex = 0.9: Exit Function
' ignore terminal s
If Right(big, 1) = "s" Then big = Left(big, Len(big) - 1)
If Right(little, 1) = "s" Then little = Left(little, Len(little) - 1)

If Len(big) < Len(little) Then
    temp = big:     big = little:     little = temp
End If

If Len(big) = Len(little) + 1 Then
    ' search for a single missing letter
    a = 0
    Do
        a = a + 1
    Loop Until Mid(big, a, 1) <> Mid(little, a, 1)
    If a = Len(big) Then matchindex = 0.9: Exit Function
    If Mid(little, a) = Mid(big, a + 1) Then matchindex = 0.9: Exit Function
End If

If num_diff_char(little, big) < 3 Then ' nb maximum num_diff_char=3 (for speed)
    matchindex = (Len(little) - num_diff_char(little, big)) / Len(big)
    Exit Function
End If

' a is the last character of both strings which is the same
a = Len(little)
Do While a > 0 And Left(little, a) <> Left(big, a)
    a = a - 1
Loop
matchindex = (2 * a - Len(little)) / Len(big)
End Function

Function num_diff_char(str1 As String, str2 As String) As Long ' tested 3 feb 04
' counts the number of characters which are different between str1 and str2
' only considers up to the length of the shorter string, and only up to 3 different
num_diff_char = 0
Dim length As Long
length = Len(str1)
If Len(str2) < length Then length = Len(str2)
If length = 0 Then num_diff_char = -1: Exit Function  ' one of the strings is empty
Do
    If Mid(str1, length, 1) <> Mid(str2, length, 1) Then num_diff_char = num_diff_char + 1
    length = length - 1
    If num_diff_char > 3 Then Exit Function
Loop Until length = 0
End Function

Function dissect(in_string As String, number As Long, Optional delimiter As String) As String
' rewritten 1-Oct-05 to use the VBA.split function via 'dissect2'. These functions are identical
' apart from the order of the arguments.
dissect = dissect2(in_string, delimiter, number)
End Function

Function dissect2(in_string As String, Optional delimiter As String, Optional number As Long) As String
If number = 0 Then number = 1
' if delimiter is not given it is assumed to be space
If delimiter = "" Then delimiter = " "
On Error GoTo endsub
dissect2 = VBA.split(in_string, delimiter)(number - 1)
Exit Function
endsub:
dissect2 = strings_Acc97.dissect3(in_string, delimiter, number)
End Function

Function is_numeric(instring As String, Optional lab_results_mode As Boolean) As Boolean
' determines whether a string contains only a single number or part of a single number
' if lab_results_mode is TRUE, words like 'normal', 'abnormal' etc. are considered to be numbers.
Dim points As Long ' number of decimal points
Dim counter As Long
Dim result As Boolean

If lab_results_mode Then
    If in_set(instring, "normal", "abnormal", "nil", "negative", "positive", "nad", "neg") Then
        is_numeric = True: Exit Function
    End If
End If

If instring = "." Then is_numeric = False: Exit Function
If instring = "" Then
    is_numeric = False
    Exit Function
End If

If Len(instring) = 1 Then
    If Asc(instring) > 47 And Asc(instring) < 58 Then is_numeric = True
    Exit Function
End If

result = True
points = 0

For counter = 1 To Len(instring)
    If Asc(Mid(instring, counter, 1)) > 57 Then result = False
    If Asc(Mid(instring, counter, 1)) < 48 Then result = False
    If Mid(instring, counter, 1) = "." Then
        points = points + 1
        result = True
    End If
    If result = False Then Exit For
Next
    
If points > 1 Then result = False
If Val(instring) > 20000 Then result = False
    ' larger numbers are almost certainly ID numbers or dates without delimiters.
is_numeric = result

End Function

Function phrase_match_pattern(instring As String, pattern As String) As Long
' Whether or not strings 1 and 2 match (word by word) - used by maintenance.rm_attr
' #=number, *=text, ?=anything - for a whole word
Dim a As Long, str As String, start1 As Long
Dim numwd_pat As Long, numwd_str As Long
numwd_pat = numwords(pattern)
numwd_str = numwords(instring)
If numwd_pat > numwd_str Then Exit Function
Dim match As Boolean
Dim partstring As String, partpat As String

For start1 = 1 To 1 + numwd_str - numwd_pat
    For a = 1 To numwd_pat
        partstring = dissect2(instring, , a + start1 - 1)
        partpat = dissect2(pattern, , a)
        match = True
        If partstring = partpat Then
        ElseIf partpat = "?" Then
        ElseIf IsNumeric(partstring) And partpat = "#" Then
        ElseIf is_text(partstring) And partpat = "*" Then
        Else
            match = False
            Exit For
        End If
    Next
    If match Then Exit For
Next
If match Then phrase_match_pattern = start1 Else phrase_match_pattern = 0
End Function
