# Supplementary material for: The freetext matching algorithm: a computer program to extract diagnoses and causes of death from unstructured text in electronic health records
Source: BMC Med Inform Decis Mak. 2012 Aug 7;12:88. doi: 10.1186/1472-6947-12-88 (PMC3483188; doi:10.1186/1472-6947-12-88)
Supplement: Additional file 2 — Source code of Freetext Matching Algorithm. ZIP archive containing plain text files of Visual Basic modules in the Access database, and .CSV files (comma separated text files) containing the manually edited lookup tables. The table of Read/OXMIS terms is not included, but is contained in the Access database (Additional file 3). Program code is licensed under the GNU General Public License Version 3. [file 1472-6947-12-88-S2.zip › strings_Acc97.bas]

Attribute VB_Name = "strings_Acc97"
Option Compare Database
Option Explicit
' These functions are provided in VBA for Access 2003.

Function replace(bigstring As String, lookstring As String, replacestring As String)
' replaces every instance of lookstring with replacestring
Dim a As Integer, b As Integer, c As Integer
replace = bigstring
a = InStr(1, bigstring, lookstring)
If lookstring = "" Or a = 0 Then Exit Function
b = Len(lookstring)
c = Len(replacestring)
Do
    replace = Left(replace, a - 1) & replacestring & Mid(replace, a + b)
    a = InStr(a + c, replace, lookstring)
Loop Until a = 0
End Function

Function dissect3(in_string As String, Optional delimiter As String, Optional number As Long) As String
Dim part_string As String
Dim start As Long
Dim finish As Long
Dim looper As Long
Dim current_pos As Long
If delimiter = "" Then delimiter = " " ' default is space. Default number is 1.

' To replace the VBA.Split() function in Access 2003, so this program can run in Acc 97.

' if the first section is requested, the solution is simpler
If number = 0 Or number = 1 Then
    finish = InStr(1, in_string, delimiter, vbTextCompare)
    If finish = 0 Then
        ' delimiter is not present in in_string
        dissect3 = in_string
        Exit Function
    Else
        dissect3 = Left(in_string, finish - 1)
        Exit Function
    End If
End If

looper = number
current_pos = 0
' find position of delimiter just before required data
Do While looper > 1
    current_pos = InStr(current_pos + 1, in_string, delimiter)
    looper = looper - 1
    If current_pos = 0 Then
        ' current_pos is after the end of the string
        Exit Do
    End If
Loop

If current_pos = 0 Then dissect3 = "": Exit Function

' current_pos is now the position of the delimiter just before the start of the data

start = current_pos + 1
' start is the position of the start of the data

finish = InStr(current_pos + 1, in_string, delimiter)
' finish is the position of the delimiter just after the data

If start = finish Then
    dissect3 = "" ' null data
    Exit Function
ElseIf finish = 0 Then
    part_string = Mid(in_string, start)
Else
    part_string = Mid(in_string, start, finish - start)
End If

dissect3 = part_string
End Function

Function monthname(number As Integer, short As Boolean) As String
If short = False Then
    Select Case number
    Case 1: monthname = "january"
    Case 2: monthname = "february"
    Case 3: monthname = "march"
    Case 4: monthname = "april"
    Case 5: monthname = "may"
    Case 6: monthname = "june"
    Case 7: monthname = "july"
    Case 8: monthname = "august"
    Case 9: monthname = "september"
    Case 10: monthname = "october"
    Case 11: monthname = "november"
    Case 12: monthname = "december"
    End Select
Else
    Select Case number
    Case 1: monthname = "jan"
    Case 2: monthname = "feb"
    Case 3: monthname = "mar"
    Case 4: monthname = "apr"
    Case 5: monthname = "may"
    Case 6: monthname = "jun"
    Case 7: monthname = "jul"
    Case 8: monthname = "aug"
    Case 9: monthname = "sep"
    Case 10: monthname = "oct"
    Case 11: monthname = "nov"
    Case 12: monthname = "dec"
    End Select
End If
End Function
