# Supplementary material for: The freetext matching algorithm: a computer program to extract diagnoses and causes of death from unstructured text in electronic health records
Source: BMC Med Inform Decis Mak. 2012 Aug 7;12:88. doi: 10.1186/1472-6947-12-88 (PMC3483188; doi:10.1186/1472-6947-12-88)
Supplement: Additional file 2 — Source code of Freetext Matching Algorithm. ZIP archive containing plain text files of Visual Basic modules in the Access database, and .CSV files (comma separated text files) containing the manually edited lookup tables. The table of Read/OXMIS terms is not included, but is contained in the Access database (Additional file 3). Program code is licensed under the GNU General Public License Version 3. [file 1472-6947-12-88-S2.zip › Attrib2.txt]

text	w1	p1	w2	p2	w3	p3	w4	p4	w5	p5	a1	a2	a3	a4	a5	order	death_only	date
1a t b *	1	*	a	*	t	_.	b	*			deathcause1a	deathcause1a	deathcause1a	deathcause1a		5	1
1a read b *	1	*	a	*	[CLIN]	*	b	*			deathcause1a	deathcause1a	deathcause1a	deathcause1b		6	1
1 a	1	*	a	*							deathcause1a	deathcause1a				8	1
1 b	1	*	b	*							deathcause1b	deathcause1b				9	1
1 c	1	*	c	*							deathcause1c	deathcause1c				10	1
type 2 *	type|grade|factor		2	*												11	1
[NUMB_2_4] [CLIN] *	[NUMB_1_4]		previous	*	[CLIN]	*					_	pmh	pmh			12	0	5/7/2005 00:00:00
2 * [CLIN]	2	*	[CLIN]	*							deathcause2					15	1
1 * word	1	*	[CLIN]	*							deathcause1					18	1
2 * b *	2	*		*							deathcause2	deathcause2				20	1
admitted [DATE]	adm|admit|admitted|admission|readmit|readmitted	_.:=-	[DATE]	*							admitdate	admitdate				23	0
admit on	adm|admit|admitted|readmit|readmitted	_.	*		[DATE]	*					admitdate	admitdate	admitdate			24	0
dis|discharged * [DATE] *	dis|disch|discharged	_.	*		[DATE]	*					dischdate	dischdate	dischdate			25	0
dis|discharged [DATE] *	dis|disch|discharge|discharged	_.:=-	[DATE]	*							dischdate	dischdate				26	0
dr *	dr	*	*	.	*	.	*				anon	anon	anon	anon		27	0
dr *	dr	*	*	.	*						anon	anon	anon			28	0
dr * * * *	dr	.	*	*							anon	anon				29	0	4/7/2005 00:00:00
dr * * *	dr	*									anon					30	0	4/7/2005 00:00:00
await cause of death *	await		cause		of		death	*			anon	anon	anon	anon		31	0
cause of death	cause		of		death	*	*	*			_	_	_	deathcause		32	1
death cert	death		cert|certificate	*	*	*					_	_	deathcause			35	1
found dead at [DATE]	found		dead		at	*	[DATE]	*			deathdate	deathdate	deathdate	deathdate		38	1
died * date	died|death	*	[DATE]	*							deathdate	deathdate				39	1
found dead on	found		dead		[IGNO]	*	[DATE]	*			deathdate	deathdate	deathdate	deathdate		41	1
dead on date	died|dead		[IGNO]	*	[DATE]	*					deathdate	deathdate	deathdate			42	1
passed away on date	passed		away		[IGNO]		[DATE]	*			deathdate	deathdate	deathdate	deathdate		44	1
passed away date *	passed		away		[DATE]	*					deathdate	deathdate	deathdate			45	1
comp by	comp|complicated	*	by	*							causing	causing				49	0
resulting in *	resulting		in	*							causing	causing				51	0
resulting from	resulting		from	*								dueto				52	0
de la *	de		la								ignore	ignore				53	0
la word *	ia|la	*	[CLIN]	*							deathcause1a					54	1
word lb *	ib|lb	*	[CLIN]	*							deathcause1b					59	1
lc word *	ic|lc	*	[CLIN]	*							deathcause1c					60	1
following *	following		*	*								dueto				62	0
due to	due|caused|secondary		to|by	*								dueto				65	0
cod *	cod	*									deathcause					77	1
exp|expiry|expires [DATE] *	exp|expiry|expires		[DATE]	*							ignore	ignore				78	0
a) word *	a	)	[CLIN]	*							deathcause1a					79	1
b) [CLIN] *	b	)	[CLIN]	*							deathcause1b					80	1
type ii *	type|factor|grade|class		ii								.	.				84	1
bipolar ii *	ii|11|cause	*	[CLIN]	*							deathcause2					88	1
cert * [DATE] *	cert|certified	_.:	[DATE]	*							certdate	certdate				93	1
cert * on * [DATE] *	cert|certified	_.	on|dead|deceased|at	_:	[DATE]	*					certdate	certdate	certdate			94	1
date of birth [DATE] *	date		of		birth	*	[DATE_full]	*			dob	dob	dob	dob		100	0
dob [DATE] *	dob	_.:-	[DATE_full]	*							dob	dob				101	0
d . O . B . [DATE] *	d	_.	o	_.	b	_.:-	[DATE_full]	*			dob	dob	dob	dob		102	0
l * m * p * [DATE_full] *	l	_.	m	_.	p	_.:-	[DATE_full]	*			lmp	lmp	lmp	lmp		113	0
e * d * d * [DATE_full] *	e	_.	d	_.	d	_.:-	[DATE_full]	*			edd	edd	edd	edd		114	0
last period [DURA_days] *	last		period	_.:-	[DURA]|[DATE]	*					lmp	lmp	lmp			115	0
edd [DATE_full] *	edd	_:-	[DATE_full]	*							edd	edd				118	0
lmp [DATE_part] *	lmp	_:-	[DATE_full]|[DURA]	*							lmp	lmp				120	0
[DURA_wks_5_45] gest|gestation|pregnant *	[DURA_wks_]		[DURA_wks_]		gest|gestation|preg|pregnant	*					LABS gest	LABS gest				125	0
fear|risk of [CLIN] *	fear|risk		of		[CLIN]	*					anon	anon	anon			128	0
fear|risk of [CLIN] [CLIN] *	fear|risk		of		[CLIN]		[CLIN]	*			anon	anon	anon	anon		129	0
[CLIN] screening|clinic *	[CLIN]		risk|screening|clinic|service|unit|imm|vacc|immunisation|vaccination|prophylaxis|study|centre|nurse	*							anon	anon				130	0
[CLIN] [CLIN] screening|clinic *	[CLIN]		[CLIN]		risk|screening|clinic|service|unit|imm|vacc|immunisation|vaccination|prophylaxis	*					anon	anon	anon			131	0
no fh [CLIN] *	no		fh		[CLIN]	*					negfamily	negfamily	negfamily			225	0
fh : [CLIN] *	fh	*	[CLIN]	*							family	family				226	0
no family history of [CLIN] *	no		f|fam|family		h|hx|hist|history		of|[CLIN]		[CLIN]	*	negfamily	negfamily	negfamily	negfamily	negfamily	227	0
family history of [CLIN] *	f|fam|family		h|hx|hist|history		of|[CLIN]		[CLIN]	*			family	family	family	family		228	0
no family history *	no		f|fam|family	_.	h|hx|hist|history	_.:	[CLIN]	*			negfamily	negfamily	negfamily	negfamily		229	0
family history [CLIN] *	f|fam|family		h|hx|hist|history		[CLIN]	*					family	family	family			230	0
no [CLIN] in family *	no		[CLIN]		in		family	*			negfamily	negfamily	negfamily	negfamily		231	0
[CLIN] in family *	[CLIN]		in		family	*					family	family	family			232	0
probable	probable|probably|maybe|possibly|query|suggested|exclude|suspected|suspicious	*									query					253	0
pos|poss|prob ._ [CLIN] *	pos|poss|prob	._	[CLIN]	*							query	query				254	0
rule out	rule|thinks|think		out|he|she|has	*							query	query				260	0
may be *	may|could		be	*							query	query				261	0
CLIN query CLIN *	[CLIN]		query		[CLIN]	*					.	query	query			262	0
[ATTR_negpmh] [CLIN] *	[ATTR negpmh]		[CLIN]	*							negpmh	negpmh				263	0
CLIN query *	[CLIN]		query	*							query	query				264	0
no history of [CLIN] *	no		history|hx|pmh		of		[CLIN]	*			negpmh	ignore	ignore	negpmh		265	0
no prev * [CLIN] *	no|not|never		past|ph|prev|previous|pmh|had|previously	*							negpmh	negpmh				268	0
not over *	not		over|accepting|accepted	*							.	.				272	0
can|may|might cause|lead|make *	can|may|might		cause|lead|make	*							possibility	possibility				273	0
[CLIN] [CLIN] test negative *	[CLIN]		[CLIN]		test|result|[CLIN]		neg|negative|excluded	*			negative	negative	negative	negative		274	0
no|not better|worse|change|different *	no|not		helped|helping|improvement|better|worse|change|different|changed	*							possibility	possibility				275	0
[CLIN] nil *	[CLIN]		test|result|[CLIN]		neg|negative|excluded	*					negative	negative	negative			276	0
lack of *	lack|free|rather		of|than|from	*							negative	negative				277	0
absent *	no|not|absent|without|didnt|unlikely|never|neg|negative	*									negative					279	0
[CLIN] [CLIN] : none|no|neg|negative *	[CLIN]		[CLIN]	:	none|neg|negative	*					negative	negative	negative			280	0
[CLIN] none|no|neg|negative *	[CLIN]	:_	none|neg|negative|excluded	*							negative	negative				281	0
without mention of	without		mention		of	*					negative	negative	negative			282	0
probably not	denies		[CLIN]	*							negative	negative				283	0
unlikely *	didn	'	t	*							negative	negative				285	0
[DATE] [CLIN] *	[DATE]		[CLIN]	*							datenext	_				292	0
[CLIN] [DATE] *	[CLIN]		[DATE]	*							_	dateprev				293	0
[CLIN] [IGNO] [DATE] *	[CLIN]		*		[DATE]	*					_	dateprev	dateprev			294	0
urgency := *	urgency	:=	*								anon	anon				309	0
Location = * * * * * * * : *	location	:=	*		*		*		*	:	anon	anon	anon	anon	anon	310	0	6/7/2005 00:00:00
Location = * * * * * : *	location	:=	*		*		*	:			anon	anon	anon	anon		311	0	6/7/2005 00:00:00
Location = * * * : *	location	:=	*		*	:					anon	anon	anon			312	0	6/7/2005 00:00:00
Location = * : *	location|clinician|consultant	:=	*	*							anon	anon				313	0	6/7/2005 00:00:00
Location = * * hospital|health|practice *	location	:=	*		gms|centre|surgery|hospital|health|practice	*					anon	anon				314	0	6/7/2005 00:00:00
Location = * * * * hospital|health|practice *	location	:=	*		*		gms|centre|surgery|hospital|health|practice	*			anon	anon	anon	anon		315	0	6/7/2005 00:00:00
Clinicial = * * *	clinician	:=	[NUMB]	*							anon	anon				316	0	6/7/2005 00:00:00
Consultant = * * *	consultant|clinician	:=	*		*	*					anon	anon	anon			317	0	6/7/2005 00:00:00
given to [ATTRfamily] *	given|shown|explained		to		[ATTR family]	*					.	.	.			379	0	2/2/2006 21:57:26
mother|father|wife|husband says|said|noticed|finds|thinks *	[ATTR family]		says|said|noticed|finds|thinks|concerned|worried|phoned|called|found	*							.	ignore				380	0	11/7/2005 00:00:00
mother|father|wife|husband who has|had had|been *	[ATTR family]		who		has|had		had|been|[CLIN]|[IGNO]		[CLIN]	*	family	family	family	family	family	381	0	11/7/2005 00:00:00
mother	father|mother|uncle|aunt|fathers|mothers|mum|dad|grandmother|grandfather	*									family					385	0
brother	brother|sister|cousin|brothers|sisters|friend	*									family					387	0
husband *	husband|wife|spouse|partner|husbands|wifes	*									family					388	0
grandfather	son|daughter|grandfather|grandmother|relative|relation|family	*									family					397	0
med|sick 3|4|5|6|cert [DURA]|[DATE] *	med|sick		3|4|5|6|cert		[DURA]|[DATE]	*					sicknote	sicknote	sicknote			400	0
from|until|upto [ATTRage] [ATTRage] *	[CLIN]		from|until|upto|at|when|while|[CLIN]		[ATTR age]		[ATTR age]	*			pmh	pmh	ageprev	ageprev		405	0	31/1/2006 11:18:41
age|aged * [DURA] *	age|aged	*	[DURA]	*							age	age				407	0
[DURA] old *	[DURA]	*	[DURA]		old	*					age	age	age			408	0
[CLIN] over past [DURA] *	[CLIN]		over|for|during		past|last		[DURA]	*			_	ignore	ignore	duraprev		418	0
[DURA] ago followed by [CLIN] *	[DURA]		ago|prev|previous|previously		followed|leading|comp|complicated		by|to		[CLIN]	*	duranext	ignore	ignore	ignore	causing	420	0
[DURA] ago causing [CLIN] *	[DURA]		ago|prev|previous|previously		causing|preceding		[CLIN]	*			duranext	ignore		ignore		421	0
[ATTR followup] on|by [DATE] *	[ATTR followup]		on|by		[DATE]	*					followup	followup	followup			422	0
[ATTR followup] in|within [DURA] *	[ATTR followup]		in|within		[DURA]	*					followup	followup	followup			423	0
[ATTR followup] [DURA] *	[ATTR followup]		[DURA]|[DATE]	*							followup	followup				424	0
see [NUMB_1_12] m *	[ATTR followup]		[NUMB_1_12]		m	*					followup	DURA_mths followup	followup			427	0
see [NUMB_1_12] w *	[ATTR followup]		[NUMB_1_12]		w	*					followup	DURA_wks_ followup	followup			428	0
follow up [IGNO] [DURA] *	[ATTR followup]		[CLIN]		[CLIN]		[DURA]|[DATE]	*			followup	_	_	followup		431	0
for word [DURA] *	[ATTR followup]		[CLIN]		[DURA]|[DATE]	*					ignore	_	followup			434	0
[ATTR_followup] [CLIN] [DATE] *	[ATTR_followup]		[CLIN]		in|on|within		[DATE_full]|[DURA]	*			followup	followup	followup	followup		440	0
to be * on [DATE_full] *	[ATTR followup]		[CLIN]		[CLIN]		in|on|within		[DATE_full]|[DURA]	*	followup	followup	followup	followup	followup	441	0
see [DURA] *	see|rv|rev|review|retest|reviewed|rpt|repeat|check|recall|recheck|clinic|opd|opa	*									followup					442	0
follow up [DATE_full] *	follow|next		up|appt|appointment	*							followup	followup				443	0
r / v [DURA] *	r	/	v	*							followup	followup				444	0
for nearly|almost|about [DURA] *	for		nearly|almost|about		[DURA]	*					ignore	.	.			447	0
[CLIN] [DURA] ago *	[CLIN]		[DURA]	*	[DURA]		ago	*				duraprev	duraprev	ignore		448	0
had [CLIN] *	had|several|freq|frequent|prev|previous|previously|recurrent		[CLIN]	*							pmh	pmh				450	0	5/7/2005 00:00:00
last year|month [CLIN] *	last|history|[NUMB]		yr|yrs|year|years|mth|mths|month|months|of		[CLIN]	*					pmh	pmh	pmh			451	0	5/7/2005 00:00:00
[CLIN] since [DURA] *	[CLIN]		since|for|last|past		[DURA]	*					_	duraprev	duraprev			452	0
[DURA] history of [CLIN] *	[DURA]		hx|hist|history		of		[CLIN]	*			duranext	ignore	ignore	_		453	0
[DURA] hx [CLIN] *	[DURA]		hx|of|history		[CLIN]	*					duranext	ignore	_			455	0
[DURA] [CLIN] *	[DURA]		[CLIN]	*							duranext	_				457	0
cert [DURA] *	cert		[DURA]	*							sicknote	sicknote				459	0
[CLIN] [DURA] *	[CLIN]		[DURA]	*							_	duraprev				460	0
target *	target|guideline|guidelines|guidance|ideal|ideally	*									normalrange					488	0
normal range *	normal|reference|target|aim		range|for	*							anon	normalrange				489	0
[NUMB] - [NUMB] ) *	[NUMB]	-	[NUMB]	)							normalrange	normalrange				495	0
mi . U *	mi	_.	U	*							anon	anon				500	0
dose [NUMB] *	dose|b|day		[NUMB]	*							anon	anon				502	0
id|number|no = [NUMB] *	id|number|no	:=	[NUMB]	*							anon	anon				512	0
hba 1 c *	hba		1		c	*					ignore	ignore	ignore			514	0
hba 1 c [NUMB] *	hba		1		c	*	[NUMB]	*			ignore	ignore	ignore	LABS glyhb		516	0
[NUMB_80_230] / [NUMB_40_150] *	[NUMB_60_230]	/	[NUMB_40_150]	*							LABS sysbp	LABS diabp				541	0
predicted|usual|best|normal := [NUMB] *	pred|predicted|usual|best|normal	.=:	[ATTR pefr]	*							anon	anon				542	0
predicted|usual|best|normal pf|pfr|pef|pefr|ever = [NUMB] *	pred|predicted|usual|best|normal		pf|pfr|pef|pefr|ever	_.:=	[NUMB_150_900]	*					anon	anon	anon			543	0
[NUMB] usually|best|predicted|normal|normally *	[ATTR pefr]		usually|best|pred|predicted	*							anon	anon				545	0	11/7/2005 00:00:00
[NUMB] when well *	[ATTR pefr]		when		well|ok|good	*					anon	anon	anon			546	0	11/7/2005 00:00:00
peak flow [NUMB] *	peak|pk		flow|fl	*	[NUMB]	*							LABS pefr			547	0
pf [NUMB] *	pf|pef|pefr|pfr	_:=-	[NUMB_50_900]	*								LABS pefr				548	0
cr [NUMB] *	cr|crea|creat|creatinine	_:=-	[NUMB_40_500]	*								LABS creatinine				551	0
urea [NUMB] *	urea	_:=-	[NUMB_2_30]	*								LABS urea				554	0
tsh [NUMB] *	tsh	_:=-	[NUMB]	*								LABS tsh				555	0
free t 3 *	t		3|4	*							ignore	anon				556	0
t 3 [NUMB] *	t		3	_:=-	[NUMB]	*							LABS trithyroid			557	0
t 4 [NUMB] *	t		4	_:=-	[NUMB]	*							LABS tetrathyroid			558	0
hb [NUMB] *	hb|hemoglobin|haemoglobin	_:=-	[NUMB_4_25]	*								LABS haemoglobin				562	0
white blood cells [NUMB] *	white|w	_.	blood|b	_.	cells|c	_:=-	[NUMB]	*						LABS wbc		563	0
wbc * [NUMB] *	wbc|wcc|leucocyte|leucocytes	_:=-	[NUMB]	*								LABS wbc				564	0
mcv [NUMB] *	mcv	_:=-	[NUMB_60_120]	*								LABS mcv				565	0
platelets [NUMB] *	pl|plt|plts|platelets|plat	_:=-	[NUMB_20_800]	*								LABS platelets				566	0
ferritin [NUMB] *	ferr|ferritin	_:=-	[NUMB]	*								LABS ferritin				568	0
b 12 [NUMB] *	b		12	_:=-	[NUMB]	*							LABS cobalamin			570	0
folate [NUMB] *	folate	_:=-	[NUMB]	*								LABS folate				571	0
esr [NUMB] *	esr	_:=-	[NUMB]	*								LABS esr				572	0
inr [NUMB] *	inr	_:=-	[NUMB_0.5_12]	*								LABS inr				573	0
hdl [NUMB] *	hdl	_:=-	[NUMB]	*								LABS hdl				575	0
ldl [NUMB] *	ldl	_:=-	[NUMB]	*								LABS ldl				576	0
tg * [NUMB] *	tg|tri|trig|trigs|triglyceride|triglycerides	_:=-	[NUMB]	*								LABS triglycerides				577	0
inr [NUMB_0.7_12] *	inr		[NUMB_0.7_12]	*								LABS inr				578	0
ch * [NUMB] *	ch|chol|choles|cholesterol	_:=-	[NUMB]	*								LABS cholesterol				582	0
ca|calcium [NUMB] *	ca|calcium	_:=-	[NUMB_1_4]	*								LABS calcium				583	0	11/7/2005 00:00:00
fbc|cbc [NUMB] *	fbc|cbc	_:=-	normal|abnormal	*								LABS fbc				584	0
full|complete blood count [NUMB] *	full|complete		blood		count	_:=-	normal|abnormal	*						LABS fbc		585	0
alb|albumin [NUMB_10_50] *	alb|albumin	_:=-	[NUMB_10_50]	*								LABS albumin				589	0
[NUMB] mg|mcg|g|gram|grams / l|dl|ml *	[NUMB]		mg|mcg|g|gram|grams		/		l|dl|ml	*			.	.	.	.		591	0
[NUMB] mg|mcg|g *	[NUMB]		mg|mcg|g|gram|grams	*							ignore	ignore				593	0
pulse rate *	pulse|hr|pulserate	_:=-	[NUMB_20_300]	*								LABS pulse				594	0	19/8/2011 16:24:41
pulse rate *	pulse		was|sinus|reg|regular|rate	_:=-	[NUMB_20_300]	*							LABS pulse			595	0	19/8/2011 16:24:35
pulse rate *	p	_:=-	[NUMB_20_300]	*	reg|irrreg|irregular|regular|sinus|bpm|per|min							pulse				598	0	19/8/2011 16:25:04
[NUMB] bpm *	[NUMB]		bpm	*							LABS pulse					599	0	19/8/2011 16:29:53
