# Supplementary material for: The freetext matching algorithm: a computer program to extract diagnoses and causes of death from unstructured text in electronic health records
Source: BMC Med Inform Decis Mak. 2012 Aug 7;12:88. doi: 10.1186/1472-6947-12-88 (PMC3483188; doi:10.1186/1472-6947-12-88)
Supplement: Additional file 3 — Freetext Matching Algorithm in an Access Database. ZIP archive containing Microsoft Access 2000 database and instructions for use. Program code is licensed under the GNU General Public License Version 3. [file 1472-6947-12-88-S3.zip]

Archive with 3 entries (3 files):
- LICENSE.txt
- freetext11_compact.mdb
- INSTRUCTIONS.txt
