# Supplementary material for: The freetext matching algorithm: a computer program to extract diagnoses and causes of death from unstructured text in electronic health records
Source: BMC Med Inform Decis Mak. 2012 Aug 7;12:88. doi: 10.1186/1472-6947-12-88 (PMC3483188; doi:10.1186/1472-6947-12-88)
Supplement: Additional file 3 — Freetext Matching Algorithm in an Access Database. ZIP archive containing Microsoft Access 2000 database and instructions for use. Program code is licensed under the GNU General Public License Version 3. [file 1472-6947-12-88-S3.zip › INSTRUCTIONS.txt]

Instructions for using the database freetext10_compact.mdb

This is a Microsoft Access 2000 database which contains program code, Read terms and lookup tables. It does not contain any free text from patient records (only a single test text which is not from an actual patient). It was developed and tested on Microsoft Access 2000 on Windows XP. It has not been tested on any other versions of Microsoft Access or Microsoft Windows.

On opening the database, the form 'batch' will be displayed. This contains a box at the bottom for the 'wordlist'; this is set to C:\temp\wordlist.txt as default. Please edit this entry to direct it to a suitable temporary file which be created (it will be about 15 megabytes).

You can then use the program to analyse free texts, either for batch analysis of a text file (using the 'batch' form), or for a single text using the 'freetext' form. Analysis of the first text will be slow (several minutes) because it has to generate some tables. The database is 34MB when unzipped, but will grow to 65MB after analysing the first text, because the 'singlewords', 'doublewords' and 'wordlist' tables will be automatically generated.
